# Supplementary material for: Primary thyroid B‐cell lymphoma: molecular insights into its clonal evolution and relapse
Source: J Pathol. 2024 Dec 26;265(2):123–31. doi: 10.1002/path.6380 (PMC11717488; doi:10.1002/path.6380)
Supplement: Supplementary file 2 — Table S1. Antibodies used for immunohistochemistry Table S2. Genes investigated by TWIST capture and NGS Table S3. Variants detected by targeted sequencing of 275 associated genes [file PATH-265-123-s001.xlsx]

## Sheet: Cover sheet
	Primary thyroid B-cell lymphoma: molecular insights into its clonal evolution and relapse
	M-M Tzioni et al. J Pathol https://doi.org/10.1002/path.6380
	Supplementary Tables S1–S3
	Table S1. Antibodies used for immunohistochemistry
	Table S2. List of the genes investigated by TWIST capture and NGS
	Table S3. Variants detected by targeted sequencing of 275 associated genes

## Sheet:  Table S1
Table S1. Antibodies used for immunohistochemistry
Antibodies used for Immunohistochemistry	Antibody type	Clone name	Source
Primary antibodies
CD10	Mouse Monoclonal	56C6	Leica Microsystems, Newcastle-upon-Tyne, UK
CD21	Mouse Monoclonal	2G9	Leica Microsystems, Newcastle-upon-Tyne, UK
BCL2	Rabbit Monoclonal	E17	Abcam, Cambridge, UK
BCL6	Mouse Monoclonal	LN22	Leica Microsystems, Newcastle-upon-Tyne, UK
c-MYC	Rabbit Monoclonal	Y69	Abcam, Cambridge, UK
MUM1	Mouse Monoclonal	EAU32	Leica Microsystems, Newcastle-upon-Tyne, UK
Secondary antibodies
HRP-conjugated secondary polymer		DS9800	Leica Microsystems, Newcastle-upon-Tyne, UK

## Sheet:  Table S2
Table S2. Genes investigated by TWIST capture and NGS.
ABCA10	BRCA2	CDKN2B	EZH2	HIST1H2BK	LY75	PABPC1	RGS3	TFEB	ZFHX3
ABCA3	BTG1	CIITA	F2R	HIST2H2BE	MALT1	PAPOLG	RHOA	TFPT	ZFP36L1
ABCA6	BTG2	COL12A1	FAS	HNRNPD	MAP2K1	PAX5	RHPN2	TIAM2	ZNF106
ACKR3	BTK	COX10	FBXW7	HNRNPDL	MAP3K14	PCLO	RIF1	TLR2	ZNF292
ACKR4	C2CD2	CPNE1	FNDC3A	HVCN1	MCL1	PDCD1LG2	RRAGC	TMEM30A	ZNF296
ADGRL2	C4B_2	CREBBP	FOXO1	IBTK	MEF2B	PERP	S1PR2	TMSB4X	ZNF423
ADORA3	CA8	CSMD3	FOXO3	ID3	MGA	PIK3CD	S1PR3	TNFAIP3	ZNF608
AFF3	CARD11	CTDP1	FOXP1	IFI44	MIB2	PIM1	S1PR4	TNFRSF11A
ANKRD11	CCND3	CUX1	FXYD6	IGLL5	MIR17HG	PIM2	S1PR5	TNFRSF14
ANXA1	CCR1	CX3CR1	GNA13	IKBKB	MKI67	PLCG2	SETBP1	TNFSF13B
APC	CCR10	CXCR3	GPR132	IL10RA	MLLT3	PLEC	SETD1B	TNFSF14
ARID1A	CCR3	CXCR4	GPR155	ILF3	MPEG1	POLK	SETD2	TNIP1
ARID1B	CCR4	CXCR5	GPR174	IRF2BP2	MTOR	POU2AF1	SF3B1	TOX
ARID4B	CCR5	CYLD	GPR183	IRF4	MYC + promoter + 5'UTR	POU2F2	SGK1	TP53
ARID5B	CCR6	CYSLTR1	GPR32	IRF8	MYD88	PPM1D	SLA	TRAF3
ATM	CCR7	DDX10	GPR34	ITPKB	NAV1	PRDM1	SMARCA4	TRAF6
ATP6AP1	CCR8	DDX3X	GPR35	KLF2	NCKIPSD	PRDM15	SOCS1	TRRAP
ATP6V1B2	CCR9	DDX46	GPR55	KLHL14	NCOR1	PRKCB	SOX5	UBE2A
B2M	CCRL2	DDX5	GPR83	KLHL2	NFATC1	PTAFR	SPEN	USP28
BANK1	CD19	DNMT3A	GPR87	KLHL6	NFKBIA	PTEN	SPIB	VMP1
BCAT1	CD274	DTX1	GRB2	KMT2C	NFKBIE	PTGER4	STAT3	WEE1
BCL10	CD36	DUSP2	GTDC1	KMT2D	NFKBIZ - 3'UTR	PTPN6	STAT6	WISP1
BCL11A	CD58	EBF1	HIST1H1B	KRAS	NLRP8	PVT1- promoter	SUCNR1	XCR1
BCL2	CD70	EIF3J	HIST1H1C	LGR4	NOTCH1	QTRT1	SUMO2	XPO1
BCL6	CD79A	EP300	HIST1H1D	LGR5	NOTCH2	RAF1	SYK	YY1
BCL7A	CD79B	ERBB4	HIST1H1E	LGR6	NRAS	RB1	TBL1XR1	ZC3H12A
BCOR	CD83	ERCC5	HIST1H2AC	LPP	NTSR2	RCOR1	TCF3	ZC3H18
BCR	CDC73	ETS1	HIST1H2AG	LRP1B	OSBPL10	REL	TCF4	ZDHHC18
BIRC3	CDKN1B	ETV1	HIST1H2AM	LRRC32	P2RY10	RELB	TENM2	ZEB2
BRAF	CDKN2A	ETV6	HIST1H2BC	LTB	P2RY8	REV3L	TET2	ZFAND5

## Sheet: Table S3
Table S3. Variants detected by targeted sequencing of 275 associated genes.
Case Number	Sample ID	Gene	Chromosome	Gene Regions	Nature of Variants	Transcript ID	cDNA Change	Protein Change	Depth of reads	VAF
Case 1	Case_1_#1_EMZL	ADGRL2	chr1:81943709	exonic	non-synonymous SNV	NM_001350698	c.T1150G	p.W384G	941	0.0669501
Case 1	Case_1_#1_EMZL	TET2	chr4:105275869	exonic	frameshift deletion	NM_001127208	c.5359_5360del	p.N1787fs	294	0.0612245
Case 1	Case_1_#1_EMZL	BTG2	chr1:203305605	UTR5	.	.	.	.	326	0.0736196
Case 1	Case_1_#1_EMZL	IGLL5	chr22:22888081	exonic	non-synonymous SNV	NM_001178126	c.T28C	p.C10R	452	0.0641593
Case 1	Case_1_#1_EMZL	IGLL5	chr22:22888182	exonic	non-synonymous SNV	NM_001256296	c.T23G	p.L8W	457	0.059081
Case 1	Case_1_#1_EMZL	IGLL5	chr22:22888220	exonic	non-synonymous SNV	NM_001178126	c.T167C	p.V56A	429	0.0722611
Case 1	Case_1_#1_EMZL	IGLL5	chr22:22888234	exonic	non-synonymous SNV	NM_001256296	c.T75G	p.D25E	413	0.0774818
Case 1	Case_1_#1_EMZL	IGLL5	chr22:22888256	exonic	non-synonymous SNV	NM_001256296	c.G97T	p.A33S	323	0.0897833
Case 1	Case_1_#1_EMZL	OSBPL10	chr3:31980962	exonic	non-synonymous SNV	NM_017784	c.G218C	p.R73T	283	0.0812721
Case 1	Case_1_#1_EMZL	TET2	chr4:105276160	exonic	non-synonymous SNV	NM_001127208	c.A5650G	p.T1884A	389	0.0771208
Case 1	Case_1_#1_EMZL	SGK1	chr6:134174512	exonic	non-synonymous SNV	NM_001143676	c.C436T	p.H146Y	326	0.107362
Case 1	Case_1_#1_EMZL	HIST1H1C	chr6:26055816	exonic	non-synonymous SNV	NM_005319	c.C613T	p.P205S	419	0.0692124
Case 1	Case_1_#1_EMZL	HIST1H2AC	chr6:26124488	exonic	non-synonymous SNV	NM_003512	c.C256G	p.L86V	974	0.060575
Case 1	Case_1_#1_EMZL	CD274	chr9:5462908	exonic	non-synonymous SNV	NM_014143	c.G469C	p.A157P	435	0.0735632
Case 1	Case_1_#1_EMZL	IGLL5	chr22:22888168	exonic	stopgain	NM_001256296	c.C9A	p.C3X	464	0.0711207
Case 1	Case_1_#1_EMZL	HIST1H1E	chr6:26156633	exonic	synonymous SNV	NM_005321	c.G243A	p.K81K	504	0.0575397
Case 1	Case_1_#1_EMZL	ARID1A	chr1:26771328	splicing	.	.	.	.	274	0
Case 1	Case_1_#1_EMZL	IGLL5	chr22:22888033	UTR5	.	.	.	.	158	0
Case 1	Case_1_#1_EMZL	CD274	chr9:5463055	exonic	frameshift deletion	NM_014143	c.616delA	p.I206fs	550	0
Case 1	Case_1_#1_EMZL	ARID1A	chr1:26771257	exonic	non-synonymous SNV	NM_139135	c.C3337A	p.P1113T	497	0
Case 1	Case_1_#1_EMZL	GNA13	chr17:65014791	exonic	non-synonymous SNV	NM_006572	c.A600T	p.R200S	784	0
Case 1	Case_1_#1_EMZL	LRP1B	chr2:140813729	exonic	non-synonymous SNV	NM_018557	c.G5287A	p.D1763N	695	0.00143885
Case 1	Case_1_#1_EMZL	IGLL5	chr22:22888247	exonic	non-synonymous SNV	NM_001256296	c.G88T	p.A30S	370	0
Case 1	Case_1_#1_EMZL	TET2	chr4:105272622	exonic	non-synonymous SNV	NM_001127208	c.A4241G	p.Q1414R	614	0
Case 1	Case_1_#1_EMZL	TENM2	chr5:167876078	exonic	non-synonymous SNV	NM_001122679	c.C595G	p.P199A	535	0
Case 1	Case_1_#1_EMZL	HIST1H2BK	chr6:27146509	exonic	non-synonymous SNV	NM_080593	c.C290A	p.T97K	601	0.00166389
Case 1	Case_1_#1_EMZL	PABPC1	chr8:100718194	exonic	non-synonymous SNV	NM_002568	c.C280T	p.R94C	725	0
Case 1	Case_1_#1_EMZL	CSMD3	chr8:112231565	exonic	non-synonymous SNV	NM_198124	c.A10688T	p.Q3563L	585	0.00512821
Case 1	Case_1_#1_EMZL	IGLL5	chr22:22888179	exonic	stopgain	NM_001256296	c.G20A	p.W7X	470	0
Case 1	Case_1_#1_EMZL	HIST1H2AG	chr6:27133093	exonic	stopgain	NM_021064	c.G22T	p.G8X	891	0.00448934
Case 1	Case_1_#2_EMZL	ADGRL2	chr1:81943709	exonic	non-synonymous SNV	NM_001350698	c.T1150G	p.W384G	1757	0.0961867
Case 1	Case_1_#2_EMZL	TET2	chr4:105275869	exonic	frameshift deletion	NM_001127208	c.5359_5360del	p.N1787fs	656	0.0838415
Case 1	Case_1_#2_EMZL	BTG2	chr1:203305605	UTR5	.	.	.	.	630	0
Case 1	Case_1_#2_EMZL	IGLL5	chr22:22888081	exonic	non-synonymous SNV	NM_001178126	c.T28C	p.C10R	741	0
Case 1	Case_1_#2_EMZL	IGLL5	chr22:22888182	exonic	non-synonymous SNV	NM_001256296	c.T23G	p.L8W	679	0
Case 1	Case_1_#2_EMZL	IGLL5	chr22:22888220	exonic	non-synonymous SNV	NM_001178126	c.T167C	p.V56A	731	0.00273598
Case 1	Case_1_#2_EMZL	IGLL5	chr22:22888234	exonic	non-synonymous SNV	NM_001256296	c.T75G	p.D25E	707	0
Case 1	Case_1_#2_EMZL	IGLL5	chr22:22888256	exonic	non-synonymous SNV	NM_001256296	c.G97T	p.A33S	566	0
Case 1	Case_1_#2_EMZL	OSBPL10	chr3:31980962	exonic	non-synonymous SNV	NM_017784	c.G218C	p.R73T	495	0
Case 1	Case_1_#2_EMZL	TET2	chr4:105276160	exonic	non-synonymous SNV	NM_001127208	c.A5650G	p.T1884A	733	0
Case 1	Case_1_#2_EMZL	SGK1	chr6:134174512	exonic	non-synonymous SNV	NM_001143676	c.C436T	p.H146Y	508	0
Case 1	Case_1_#2_EMZL	HIST1H1C	chr6:26055816	exonic	non-synonymous SNV	NM_005319	c.C613T	p.P205S	687	0
Case 1	Case_1_#2_EMZL	HIST1H2AC	chr6:26124488	exonic	non-synonymous SNV	NM_003512	c.C256G	p.L86V	2765	0
Case 1	Case_1_#2_EMZL	CD274	chr9:5462908	exonic	non-synonymous SNV	NM_014143	c.G469C	p.A157P	738	0.00135501
Case 1	Case_1_#2_EMZL	IGLL5	chr22:22888168	exonic	stopgain	NM_001256296	c.C9A	p.C3X	674	0
Case 1	Case_1_#2_EMZL	HIST1H1E	chr6:26156633	exonic	synonymous SNV	NM_005321	c.G243A	p.K81K	1017	0
Case 1	Case_1_#2_EMZL	ARID1A	chr1:26771328	splicing	.	.	.	.	456	0.0833333
Case 1	Case_1_#2_EMZL	IGLL5	chr22:22888033	UTR5	.	.	.	.	351	0.0911681
Case 1	Case_1_#2_EMZL	CD274	chr9:5463055	exonic	frameshift deletion	NM_014143	c.616delA	p.I206fs	674	0.102374
Case 1	Case_1_#2_EMZL	ARID1A	chr1:26771257	exonic	non-synonymous SNV	NM_139135	c.C3337A	p.P1113T	817	0.0807834
Case 1	Case_1_#2_EMZL	GNA13	chr17:65014791	exonic	non-synonymous SNV	NM_006572	c.A600T	p.R200S	857	0.210035
Case 1	Case_1_#2_EMZL	LRP1B	chr2:140813729	exonic	non-synonymous SNV	NM_018557	c.G5287A	p.D1763N	937	0.090715
Case 1	Case_1_#2_EMZL	IGLL5	chr22:22888247	exonic	non-synonymous SNV	NM_001256296	c.G88T	p.A30S	625	0.0992
Case 1	Case_1_#2_EMZL	TET2	chr4:105272622	exonic	non-synonymous SNV	NM_001127208	c.A4241G	p.Q1414R	892	0.0863229
Case 1	Case_1_#2_EMZL	TENM2	chr5:167876078	exonic	non-synonymous SNV	NM_001122679	c.C595G	p.P199A	833	0.0984394
Case 1	Case_1_#2_EMZL	HIST1H2BK	chr6:27146509	exonic	non-synonymous SNV	NM_080593	c.C290A	p.T97K	695	0.0820144
Case 1	Case_1_#2_EMZL	PABPC1	chr8:100718194	exonic	non-synonymous SNV	NM_002568	c.C280T	p.R94C	984	0.0884146
Case 1	Case_1_#2_EMZL	CSMD3	chr8:112231565	exonic	non-synonymous SNV	NM_198124	c.A10688T	p.Q3563L	806	0.0831266
Case 1	Case_1_#2_EMZL	IGLL5	chr22:22888179	exonic	stopgain	NM_001256296	c.G20A	p.W7X	677	0.0871492
Case 1	Case_1_#2_EMZL	HIST1H2AG	chr6:27133093	exonic	stopgain	NM_021064	c.G22T	p.G8X	1453	0.0853407
Case 2	Case_2_#1_EMZL	IGLL5	chr22:22887972	UTR5	.	.	.	.	37	0.243243
Case 2	Case_2_#1_EMZL	IGLL5	chr22:22888030	UTR5	.	.	.	.	137	0.124088
Case 2	Case_2_#1_EMZL	TNFRSF14	chr1:2558432	exonic	frameshift insertion	NM_003820	c.268_269insTAAT	p.L90fs	261	0.187739
Case 2	Case_2_#1_EMZL	CD274	chr9:5456116	exonic	non-synonymous SNV	NM_014143	c.G3T	p.M1I	606	0.267327
Case 2	Case_2_#1_EMZL	DTX1	chr12:113077525	exonic	non-synonymous SNV	NM_004416	c.T361C	p.Y121H	640	0.109375
Case 2	Case_2_#1_EMZL	FAS	chr10:89014218	exonic	non-synonymous SNV	NM_000043	c.T776C	p.I259T	566	0.160777
Case 2	Case_2_#1_EMZL	FAS	chr10:89014242	exonic	non-synonymous SNV	NM_000043	c.T800G	p.V267G	608	0.125
Case 2	Case_2_#1_EMZL	GPR155	chr2:174446729	exonic	non-synonymous SNV	NM_001267050	c.G1895A	p.R632H	607	0.100494
Case 2	Case_2_#1_EMZL	IGLL5	chr22:22888115	exonic	non-synonymous SNV	NM_001178126	c.G62T	p.R21M	421	0.123515
Case 2	Case_2_#1_EMZL	IGLL5	chr22:22888117	exonic	non-synonymous SNV	NM_001178126	c.C64G	p.Q22E	417	0.122302
Case 2	Case_2_#1_EMZL	IGLL5	chr22:22888219	exonic	non-synonymous SNV	NM_001256296	c.G60T	p.Q20H	402	0.154229
Case 2	Case_2_#1_EMZL	IGLL5	chr22:22888220	exonic	non-synonymous SNV	NM_001256296	c.T61G	p.L21V	398	0.10804
Case 2	Case_2_#1_EMZL	IGLL5	chr22:22888221	exonic	non-synonymous SNV	NM_001256296	c.T62C	p.L21S	392	0.109694
Case 2	Case_2_#1_EMZL	IKBKB	chr8:42308911	exonic	non-synonymous SNV	NM_001556	c.T578A	p.L193Q	409	0.0586797
Case 2	Case_2_#1_EMZL	SPIB	chr19:50423023	exonic	non-synonymous SNV	NM_003121	c.A325T	p.N109Y	565	0.141593
Case 2	Case_2_#1_EMZL	TET2	chr4:105235323	exonic	stopgain	NM_001127208	c.C1381T	p.Q461X	394	0.14467
Case 2	Case_2_#1_EMZL	DTX1	chr12:113077548	exonic	synonymous SNV	NM_004416	c.C384A	p.T128T	566	0.127208
Case 2	Case_2_#1_EMZL	CXCR3	chrX:71616426	exonic	frameshift insertion	NM_001504	c.1045dupT	p.S349fs	133	0.0601504
Case 2	Case_2_#1_EMZL	TRAF3	chr14:102903325	exonic	stopgain	NM_145725	c.G1031A	p.W344X	996	0.00100402
Case 2	Case_2_#1_EMZL	MAP3K14	chr17:45286897	exonic	non-synonymous SNV	NM_003954	c.T686G	p.L229R	481	0
Case 2	Case_2_#1_EMZL	TBL1XR1	chr3:177033044	exonic	non-synonymous SNV	NM_001321194	c.T1343A	p.V448E	736	0.00679348
Case 2	Case_2_#1_EMZL	TBL1XR1	chr3:177033051	exonic	non-synonymous SNV	NM_001321194	c.T1336C	p.Y446H	753	0.00531209
Case 2	Case_2_#2_EMZL	IGLL5	chr22:22887972	UTR5	.	.	.	.	377	0.127321
Case 2	Case_2_#2_EMZL	IGLL5	chr22:22888030	UTR5	.	.	.	.	501	0.161677
Case 2	Case_2_#2_EMZL	TNFRSF14	chr1:2558432	exonic	frameshift insertion	NM_003820	c.268_269insTAAT	p.L90fs	852	0.214789
Case 2	Case_2_#2_EMZL	CD274	chr9:5456116	exonic	non-synonymous SNV	NM_014143	c.G3T	p.M1I	858	0.268065
Case 2	Case_2_#2_EMZL	DTX1	chr12:113077525	exonic	non-synonymous SNV	NM_004416	c.T361C	p.Y121H	1161	0.135228
Case 2	Case_2_#2_EMZL	FAS	chr10:89014218	exonic	non-synonymous SNV	NM_000043	c.T776C	p.I259T	864	0.12037
Case 2	Case_2_#2_EMZL	FAS	chr10:89014242	exonic	non-synonymous SNV	NM_000043	c.T800G	p.V267G	856	0.132009
Case 2	Case_2_#2_EMZL	GPR155	chr2:174446729	exonic	non-synonymous SNV	NM_001267050	c.G1895A	p.R632H	804	0.0771144
Case 2	Case_2_#2_EMZL	IGLL5	chr22:22888115	exonic	non-synonymous SNV	NM_001178126	c.G62T	p.R21M	1164	0.109107
Case 2	Case_2_#2_EMZL	IGLL5	chr22:22888117	exonic	non-synonymous SNV	NM_001178126	c.C64G	p.Q22E	1174	0.113288
Case 2	Case_2_#2_EMZL	IGLL5	chr22:22888219	exonic	non-synonymous SNV	NM_001256296	c.G60T	p.Q20H	1006	0.132207
Case 2	Case_2_#2_EMZL	IGLL5	chr22:22888220	exonic	non-synonymous SNV	NM_001256296	c.T61G	p.L21V	995	0.107538
Case 2	Case_2_#2_EMZL	IGLL5	chr22:22888221	exonic	non-synonymous SNV	NM_001256296	c.T62C	p.L21S	991	0.106963
Case 2	Case_2_#2_EMZL	IKBKB	chr8:42308911	exonic	non-synonymous SNV	NM_001556	c.T578A	p.L193Q	976	0.120902
Case 2	Case_2_#2_EMZL	SPIB	chr19:50423023	exonic	non-synonymous SNV	NM_003121	c.A325T	p.N109Y	1293	0.124517
Case 2	Case_2_#2_EMZL	TET2	chr4:105235323	exonic	stopgain	NM_001127208	c.C1381T	p.Q461X	808	0.154703
Case 2	Case_2_#2_EMZL	DTX1	chr12:113077548	exonic	synonymous SNV	NM_004416	c.C384A	p.T128T	1077	0.129991
Case 2	Case_2_#2_EMZL	CXCR3	chrX:71616426	exonic	frameshift insertion	NM_001504	c.1045dupT	p.S349fs	673	0
Case 2	Case_2_#2_EMZL	TRAF3	chr14:102903325	exonic	stopgain	NM_145725	c.G1031A	p.W344X	1375	0.0850909
Case 2	Case_2_#2_EMZL	MAP3K14	chr17:45286897	exonic	non-synonymous SNV	NM_003954	c.T686G	p.L229R	1216	0.143092
Case 2	Case_2_#2_EMZL	TBL1XR1	chr3:177033044	exonic	non-synonymous SNV	NM_001321194	c.T1343A	p.V448E	939	0.110756
Case 2	Case_2_#2_EMZL	TBL1XR1	chr3:177033051	exonic	non-synonymous SNV	NM_001321194	c.T1336C	p.Y446H	952	0.111345
Case 3	Case_3_#1_EMZL	ETS1	chr11:128521960	exonic	non-synonymous SNV	NM_005238	c.C35T	p.T12I	1046	0.106119
Case 3	Case_3_#1_EMZL	TET2	chr4:105235619	exonic	stopgain	NM_001127208	c.T1677A	p.Y559X	1097	0.123063
Case 3	Case_3_#1_EMZL	TET2	chr4:105243705	exonic	frameshift deletion	NM_001127208	c.3730_3731del	p.L1244fs	720	0.120833
Case 3	Case_3_#1_EMZL	ABCA10	chr17:69222570	exonic	synonymous SNV	NM_080282	c.T162C	p.Y54Y	911	0
Case 3	Case_3_#1_EMZL	ARID5B	chr10:61902355	exonic	frameshift deletion	NM_032199	c.218delC	p.S73fs	749	0
Case 3	Case_3_#1_EMZL	BCL7A	chr12:122022079	exonic	frameshift deletion	NM_001024808			1189	0
Case 3	Case_3_#1_EMZL	BCL7A	chr12:122022185	splicing	.	.	.	.	764	0
Case 3	Case_3_#1_EMZL	BTG2	chr1:203305634	exonic	non-synonymous SNV	NM_006763	c.C28T	p.L10F	1775	0.00394366
Case 3	Case_3_#1_EMZL	BTG2	chr1:203305659	exonic	non-synonymous SNV	NM_006763	c.G53T	p.G18V	2023	0
Case 3	Case_3_#1_EMZL	BTG2	chr1:203305672	exonic	non-synonymous SNV	NM_006763	c.C66G	p.S22R	1969	0
Case 3	Case_3_#1_EMZL	BTG2	chr1:203305739	exonic	non-synonymous SNV	NM_006763	c.G133A	p.A45T	1164	0.00429553
Case 3	Case_3_#1_EMZL	CD274	chr9:5457339	exonic	frameshift deletion	NM_014143	c.313delA	p.K105fs	784	0
Case 3	Case_3_#1_EMZL	CD79B	chr17:63931386	exonic;splicing	non-synonymous SNV	NM_001329050	c.G70A	p.A24T	1563	0
Case 3	Case_3_#1_EMZL	CD79B	chr17:63931389	splicing	.	.	.	.	1560	0.00192308
Case 3	Case_3_#1_EMZL	CIITA	chr16:10898734	splicing	.	.	.	.	860	0
Case 3	Case_3_#1_EMZL	CSMD3	chr8:112346145	exonic	non-synonymous SNV	NM_198124	c.C6274T	p.P2092S	972	0.00205761
Case 3	Case_3_#1_EMZL	CSMD3	chr8:112682476	exonic	synonymous SNV	NM_198124	c.A2523G	p.K841K	841	0
Case 3	Case_3_#1_EMZL	CSMD3	chr8:112976147	exonic	synonymous SNV	NM_198124	c.T912G	p.G304G	495	0
Case 3	Case_3_#1_EMZL	CXCR4	chr2:136116669	exonic	non-synonymous SNV	NM_001348059	c.A35T	p.N12I	972	0
Case 3	Case_3_#1_EMZL	CXCR4	chr2:136118143	UTR5	.	.	.	.	390	0
Case 3	Case_3_#1_EMZL	DDX3X	chrX:41346329	exonic	non-synonymous SNV	NM_001356	c.T1416G	p.H472Q	1169	0.000855432
Case 3	Case_3_#1_EMZL	DTX1	chr12:113058146	UTR5	.	.	.	.	284	0
Case 3	Case_3_#1_EMZL	DTX1	chr12:113058252	exonic	synonymous SNV	NM_004416	c.G60A	p.Q20Q	1583	0
Case 3	Case_3_#1_EMZL	DTX1	chr12:113058291	exonic	non-synonymous SNV	NM_004416	c.G99C	p.E33D	1793	0
Case 3	Case_3_#1_EMZL	DTX1	chr12:113058345	exonic	synonymous SNV	NM_004416	c.G153A	p.V51V	1728	0
Case 3	Case_3_#1_EMZL	DTX1	chr12:113058435	exonic	synonymous SNV	NM_004416	c.G243A	p.Q81Q	882	0
Case 3	Case_3_#1_EMZL	EBF1	chr5:159099438	exonic	non-synonymous SNV	NM_182708	c.G41C	p.S14T	1291	0
Case 3	Case_3_#1_EMZL	FOXO1	chr13:40665599	exonic	non-synonymous SNV	NM_002015	c.G614C	p.S205T	1041	0
Case 3	Case_3_#1_EMZL	FOXO1	chr13:40665688	exonic	synonymous SNV	NM_002015	c.C525T	p.S175S	1270	0
Case 3	Case_3_#1_EMZL	FOXO1	chr13:40665988	exonic	non-synonymous SNV	NM_002015	c.C225G	p.S75R	1196	0
Case 3	Case_3_#1_EMZL	FOXO1	chr13:40666137	exonic	nonframeshift insertion	NM_002015	c.75_76insACCTGG	p.P26delinsTWP	1488	0
Case 3	Case_3_#1_EMZL	FOXO1	chr13:40666149	exonic	non-synonymous SNV	NM_002015	c.T64C	p.S22P	1482	0
Case 3	Case_3_#1_EMZL	FOXO1	chr13:40666167	exonic	non-synonymous SNV	NM_002015	c.C46T	p.P16S	1489	0.00470114
Case 3	Case_3_#1_EMZL	FOXO1	chr13:40666235	UTR5	.	.	.	.	560	0
Case 3	Case_3_#1_EMZL	HIST1H1E	chr6:26156890	exonic	non-synonymous SNV	NM_005321	c.C500T	p.A167V	984	0.00406504
Case 3	Case_3_#1_EMZL	HIST1H2AM	chr6:27892801	exonic	non-synonymous SNV	NM_003514	c.C349T	p.L117F	1028	0.000972763
Case 3	Case_3_#1_EMZL	HIST1H2AM	chr6:27892807	exonic	non-synonymous SNV	NM_003514	c.G343T	p.V115L	1074	0
Case 3	Case_3_#1_EMZL	HIST1H2BC	chr6:26123488	UTR3	.	.	.	.	189	0
Case 3	Case_3_#1_EMZL	HIST1H2BK	chr6:27146545	exonic	non-synonymous SNV	NM_080593	c.A254G	p.N85S	1291	0
Case 3	Case_3_#1_EMZL	HIST2H2BE	chr1:149886275	exonic	synonymous SNV	NM_003528	c.C366T	p.Y122Y	1018	0
Case 3	Case_3_#1_EMZL	IGLL5	chr22:22888031	UTR5	.	.	.	.	452	0
Case 3	Case_3_#1_EMZL	IGLL5	chr22:22888054	exonic	non-synonymous SNV	NM_001178126	c.A1C	p.M1L	737	0
Case 3	Case_3_#1_EMZL	IGLL5	chr22:22888078	exonic	non-synonymous SNV	NM_001178126	c.G25C	p.G9R	1260	0
Case 3	Case_3_#1_EMZL	IGLL5	chr22:22888079	exonic	non-synonymous SNV	NM_001178126	c.G26T	p.G9V	1271	0
Case 3	Case_3_#1_EMZL	IGLL5	chr22:22888138	exonic	synonymous SNV	NM_001178126	c.C85T	p.L29L	1698	0
Case 3	Case_3_#1_EMZL	IGLL5	chr22:22888146	exonic	synonymous SNV	NM_001178126	c.G93A	p.L31L	1651	0
Case 3	Case_3_#1_EMZL	IGLL5	chr22:22888147	exonic	non-synonymous SNV	NM_001178126	c.G94A	p.A32T	1656	0
Case 3	Case_3_#1_EMZL	IGLL5	chr22:22888168	exonic	non-synonymous SNV	NM_001256296	c.C9G	p.C3W	1515	0
Case 3	Case_3_#1_EMZL	IGLL5	chr22:22888178	exonic	non-synonymous SNV	NM_001256296	c.T19C	p.W7R	1479	0
Case 3	Case_3_#1_EMZL	IGLL5	chr22:22888182	exonic	non-synonymous SNV	NM_001256296	c.T23G	p.L8W	1429	0
Case 3	Case_3_#1_EMZL	IGLL5	chr22:22888184	exonic	non-synonymous SNV	NM_001256296	c.C25A	p.H9N	1422	0.0021097
Case 3	Case_3_#1_EMZL	IGLL5	chr22:22888191	exonic	non-synonymous SNV	NM_001256296	c.A32G	p.K11R	1416	0
Case 3	Case_3_#1_EMZL	IGLL5	chr22:22888201	exonic	non-synonymous SNV	NM_001178126	c.C148A	p.P50T	1398	0.000715308
Case 3	Case_3_#1_EMZL	IGLL5	chr22:22888203	exonic	non-synonymous SNV	NM_001256296	c.A44C	p.Q15P	1381	0
Case 3	Case_3_#1_EMZL	IGLL5	chr22:22888209	exonic	non-synonymous SNV	NM_001256296	c.T50G	p.L17R	1365	0
Case 3	Case_3_#1_EMZL	IGLL5	chr22:22888228	exonic	non-synonymous SNV	NM_001178126	c.A175T	p.S59C	1253	0
Case 3	Case_3_#1_EMZL	IGLL5	chr22:22888235	exonic	non-synonymous SNV	NM_001256296	c.C76G	p.P26A	1187	0.00168492
Case 3	Case_3_#1_EMZL	IGLL5	chr22:22888238	exonic	non-synonymous SNV	NM_001256296	c.G79C	p.A27P	1157	0.00172861
Case 3	Case_3_#1_EMZL	IGLL5	chr22:22888261	splicing	.	.	.	.	809	0.00123609
Case 3	Case_3_#1_EMZL	IRF8	chr16:85918779	exonic	non-synonymous SNV	NM_002163	c.T964C	p.F322L	1226	0
Case 3	Case_3_#1_EMZL	KLF2	chr19:16325478	exonic	non-synonymous SNV	NM_016270	c.T338A	p.L113Q	1393	0.0028715
Case 3	Case_3_#1_EMZL	KLF2	chr19:16325663	exonic	non-synonymous SNV	NM_016270	c.C523T	p.P175S	1514	0
Case 3	Case_3_#1_EMZL	KLF2	chr19:16325666	exonic	non-synonymous SNV	NM_016270	c.C526T	p.L176F	1531	0
Case 3	Case_3_#1_EMZL	LRP1B	chr2:140813677	exonic	non-synonymous SNV	NM_018557	c.C5339A	p.A1780D	531	0
Case 3	Case_3_#1_EMZL	MCL1	chr1:150578967	exonic	synonymous SNV	NM_182763	c.G564A	p.E188E	1347	0
Case 3	Case_3_#1_EMZL	MCL1	chr1:150579528	exonic	non-synonymous SNV	NM_182763	c.G3A	p.M1I	530	0
Case 3	Case_3_#1_EMZL	MYC	chr8:127736151	UTR5	.	.	.	.	1413	0
Case 3	Case_3_#1_EMZL	MYC	chr8:127736429	UTR5	.	.	.	.	1024	0
Case 3	Case_3_#1_EMZL	MYC	chr8:127736481	UTR5	.	.	.	.	684	0
Case 3	Case_3_#1_EMZL	MYC	chr8:127736497	UTR5	.	.	.	.	616	0
Case 3	Case_3_#1_EMZL	MYC	chr8:127736507	UTR5	.	.	.	.	642	0
Case 3	Case_3_#1_EMZL	MYC	chr8:127736515	UTR5	.	.	.	.	725	0
Case 3	Case_3_#1_EMZL	MYC	chr8:127736533	UTR5	.	.	.	.	734	0
Case 3	Case_3_#1_EMZL	MYC	chr8:127736541	UTR5	.	.	.	.	720	0
Case 3	Case_3_#1_EMZL	MYC	chr8:127736545	UTR5	.	.	.	.	733	0
Case 3	Case_3_#1_EMZL	MYC	chr8:127736557	UTR5	.	.	.	.	746	0
Case 3	Case_3_#1_EMZL	MYC	chr8:127736608	exonic	synonymous SNV	NM_002467	c.G15C	p.R5R	533	0
Case 3	Case_3_#1_EMZL	MYC	chr8:127738386	exonic	non-synonymous SNV	NM_002467	c.C169T	p.P57S	1069	0.00467727
Case 3	Case_3_#1_EMZL	MYC	chr8:127738387	exonic	non-synonymous SNV	NM_002467	c.C170T	p.P57L	1071	0
Case 3	Case_3_#1_EMZL	MYC	chr8:127738427	exonic	synonymous SNV	NM_002467	c.G210C	p.L70L	1334	0
Case 3	Case_3_#1_EMZL	MYC	chr8:127738472	exonic	non-synonymous SNV	NM_002467	c.C255G	p.C85W	1471	0
Case 3	Case_3_#1_EMZL	MYC	chr8:127738577	exonic	synonymous SNV	NM_002467	c.G360A	p.L120L	1095	0
Case 3	Case_3_#1_EMZL	P2RY8	chrX:1465994	exonic	nonframeshift deletion	NM_178129	c.563_565del	p.188_189del	1113	0
Case 3	Case_3_#1_EMZL	PIM1	chr6:37170556	exonic	non-synonymous SNV	NM_001243186	c.C254G	p.A85G	1531	0
Case 3	Case_3_#1_EMZL	PIM1	chr6:37170647	exonic	non-synonymous SNV	NM_001243186	c.G345C	p.K115N	966	0
Case 3	Case_3_#1_EMZL	PIM1	chr6:37171207	exonic	non-synonymous SNV	NM_001243186	c.A596G	p.D199G	810	0
Case 3	Case_3_#1_EMZL	PIM1	chr6:37171322	exonic	synonymous SNV	NM_001243186	c.C711T	p.S237S	1366	0
Case 3	Case_3_#1_EMZL	PLCG2	chr16:81786104	exonic	non-synonymous SNV	NM_002661	c.G115A	p.E39K	1721	0.00116212
Case 3	Case_3_#1_EMZL	PTEN	chr10:87864539	exonic	non-synonymous SNV	NM_001304717	c.G589C	p.D197H	1221	0
Case 3	Case_3_#1_EMZL	PTEN	chr10:87864549	splicing	.	.	.	.	1118	0.00447227
Case 3	Case_3_#1_EMZL	SF3B1	chr2:197408388	exonic	synonymous SNV	NM_012433	c.C1098T	p.N366N	778	0
Case 3	Case_3_#1_EMZL	SGK1	chr6:134174031	exonic	non-synonymous SNV	NM_001143676	c.C487T	p.L163F	1198	0.00250417
Case 3	Case_3_#1_EMZL	SGK1	chr6:134174510	splicing	.	.	.	.	428	0
Case 3	Case_3_#1_EMZL	SGK1	chr6:134174517	exonic	non-synonymous SNV	NM_001143676	c.G431A	p.C144Y	477	0.00419287
Case 3	Case_3_#1_EMZL	SGK1	chr6:134174524	exonic	non-synonymous SNV	NM_001143676	c.T424G	p.Y142D	561	0
Case 3	Case_3_#1_EMZL	SGK1	chr6:134174543	exonic	frameshift deletion	NM_001143676	c.402_405del	p.I134fs	781	0
Case 3	Case_3_#1_EMZL	SGK1	chr6:134174548	exonic	non-synonymous SNV	NM_001143676	c.A400C	p.I134L	842	0
Case 3	Case_3_#1_EMZL	SGK1	chr6:134174580	exonic	non-synonymous SNV	NM_001143676	c.T368A	p.M123K	908	0
Case 3	Case_3_#1_EMZL	SGK1	chr6:134174586	exonic	non-synonymous SNV	NM_001143676	c.C362G	p.A121G	929	0
Case 3	Case_3_#1_EMZL	SGK1	chr6:134174587	splicing	.	.	.	.	925	0
Case 3	Case_3_#1_EMZL	SGK1	chr6:134175597	exonic	non-synonymous SNV	NM_001143678	c.A65G	p.K22R	1452	0
Case 3	Case_3_#1_EMZL	SGK1	chr6:134175614	exonic	synonymous SNV	NM_001143678	c.G48A	p.L16L	1378	0
Case 3	Case_3_#1_EMZL	SOCS1	chr16:11254808	UTR3	.	.	.	.	473	0
Case 3	Case_3_#1_EMZL	SOCS1	chr16:11255433	exonic	non-synonymous SNV	NM_003745	c.G46A	p.A16T	1682	0.00535077
Case 3	Case_3_#1_EMZL	SOX5	chr12:23895967	exonic	non-synonymous SNV	NM_001261414	c.G57T	p.M19I	949	0
Case 3	Case_3_#1_EMZL	SYK	chr9:90874710	exonic	non-synonymous SNV	NM_003177	c.T1042C	p.Y348H	1204	0
Case 3	Case_3_#1_EMZL	TNFRSF14	chr1:2557835	splicing	.	.	.	.	927	0.00323625
Case 3	Case_3_#1_EMZL	TP53	chr17:7674250	exonic	non-synonymous SNV	NM_001276761	c.G596A	p.C199Y	916	0.00218341
Case 3	Case_3_#1_EMZL	TP53	chr17:7674866	exonic	non-synonymous SNV	NM_001276761	c.C548T	p.P183L	824	0.00606796
Case 3	Case_3_#1_EMZL	POU2AF1	chr11:111379218	UTR5	.	.	.	.	723	0.0871369
Case 3	Case_3_#1_EMZL	ARID1A	chr1:26779864	exonic	non-synonymous SNV	NM_139135	c.G5315A	p.R1772Q	467	0.122056
Case 3	Case_3_#1_EMZL	BCL7A	chr12:122022092	exonic	non-synonymous SNV	NM_020993	c.A1C	p.M1L	1345	0.109294
Case 3	Case_3_#1_EMZL	CD274	chr9:5463025	exonic	non-synonymous SNV	NM_014143	c.A586C	p.T196P	725	0.143448
Case 3	Case_3_#1_EMZL	DNMT3A	chr2:25244248	exonic	stopgain	NM_175629	c.C1758A	p.C586X	1856	0.0835129
Case 3	Case_3_#1_EMZL	GNA13	chr17:65056424	exonic	non-synonymous SNV	NM_006572	c.G170A	p.G57D	1571	0.13049
Case 3	Case_3_#1_EMZL	IGLL5	chr22:22888099	exonic	non-synonymous SNV	NM_001178126	c.C46G	p.L16V	1535	0.118567
Case 3	Case_3_#1_EMZL	IGLL5	chr22:22888160	exonic	non-synonymous SNV	NM_001256296	c.A1C	p.M1L	1594	0.14931
Case 3	Case_3_#1_EMZL	IGLL5	chr22:22888197	exonic	non-synonymous SNV	NM_001256296	c.G38A	p.G13E	1328	0.125
Case 3	Case_3_#1_EMZL	IGLL5	chr22:22888248	exonic	non-synonymous SNV	NM_001256296	c.C89A	p.A30D	1024	0.12793
Case 3	Case_3_#1_EMZL	PABPC1	chr8:100721412	exonic	non-synonymous SNV	NM_002568	c.A172C	p.N58H	839	0.137068
Case 3	Case_3_#1_EMZL	SOCS1	chr16:11254994	exonic	non-synonymous SNV	NM_003745	c.T485G	p.L162R	1283	0.113016
Case 3	Case_3_#1_EMZL	TNFRSF14	chr1:2558390	exonic	stopgain	NM_003820	c.G226T	p.E76X	1308	0.120031
Case 3	Case_3_#1_EMZL	TNFRSF14	chr1:2559881	exonic	stopgain	NM_003820	c.C363A	p.C121X	2585	0.137331
Case 3	Case_3_#2_DLBCL	ETS1	chr11:128521960	exonic	non-synonymous SNV	NM_005238	c.C35T	p.T12I	1016	0.345472
Case 3	Case_3_#2_DLBCL	TET2	chr4:105235619	exonic	stopgain	NM_001127208	c.T1677A	p.Y559X	661	0.358548
Case 3	Case_3_#2_DLBCL	TET2	chr4:105243705	exonic	frameshift deletion	NM_001127208	c.3730_3731del	p.L1244fs	704	0.296875
Case 3	Case_3_#2_DLBCL	ABCA10	chr17:69222570	exonic	synonymous SNV	NM_080282	c.T162C	p.Y54Y	683	0.320644
Case 3	Case_3_#2_DLBCL	ARID5B	chr10:61902355	exonic	frameshift deletion	NM_032199	c.218delC	p.S73fs	873	0.28866
Case 3	Case_3_#2_DLBCL	BCL7A	chr12:122022079	exonic	frameshift deletion	NM_001024808			349	0.346705
Case 3	Case_3_#2_DLBCL	BCL7A	chr12:122022185	splicing	.	.	.	.	444	0.324324
Case 3	Case_3_#2_DLBCL	BTG2	chr1:203305634	exonic	non-synonymous SNV	NM_006763	c.C28T	p.L10F	1031	0.278371
Case 3	Case_3_#2_DLBCL	BTG2	chr1:203305659	exonic	non-synonymous SNV	NM_006763	c.G53T	p.G18V	1210	0.309917
Case 3	Case_3_#2_DLBCL	BTG2	chr1:203305672	exonic	non-synonymous SNV	NM_006763	c.C66G	p.S22R	1171	0.324509
Case 3	Case_3_#2_DLBCL	BTG2	chr1:203305739	exonic	non-synonymous SNV	NM_006763	c.G133A	p.A45T	600	0.295
Case 3	Case_3_#2_DLBCL	CD274	chr9:5457339	exonic	frameshift deletion	NM_014143	c.313delA	p.K105fs	683	0.333821
Case 3	Case_3_#2_DLBCL	CD79B	chr17:63931386	exonic;splicing	non-synonymous SNV	NM_001329050	c.G70A	p.A24T	897	0.336678
Case 3	Case_3_#2_DLBCL	CD79B	chr17:63931389	splicing	.	.	.	.	873	0.339061
Case 3	Case_3_#2_DLBCL	CIITA	chr16:10898734	splicing	.	.	.	.	832	0.104567
Case 3	Case_3_#2_DLBCL	CSMD3	chr8:112346145	exonic	non-synonymous SNV	NM_198124	c.C6274T	p.P2092S	527	0.373814
Case 3	Case_3_#2_DLBCL	CSMD3	chr8:112682476	exonic	synonymous SNV	NM_198124	c.A2523G	p.K841K	475	0.317895
Case 3	Case_3_#2_DLBCL	CSMD3	chr8:112976147	exonic	synonymous SNV	NM_198124	c.T912G	p.G304G	283	0.332155
Case 3	Case_3_#2_DLBCL	CXCR4	chr2:136116669	exonic	non-synonymous SNV	NM_001348059	c.A35T	p.N12I	980	0.336735
Case 3	Case_3_#2_DLBCL	CXCR4	chr2:136118143	UTR5	.	.	.	.	417	0.330935
Case 3	Case_3_#2_DLBCL	DDX3X	chrX:41346329	exonic	non-synonymous SNV	NM_001356	c.T1416G	p.H472Q	603	0.54063
Case 3	Case_3_#2_DLBCL	DTX1	chr12:113058146	UTR5	.	.	.	.	171	0.269006
Case 3	Case_3_#2_DLBCL	DTX1	chr12:113058252	exonic	synonymous SNV	NM_004416	c.G60A	p.Q20Q	1208	0.258278
Case 3	Case_3_#2_DLBCL	DTX1	chr12:113058291	exonic	non-synonymous SNV	NM_004416	c.G99C	p.E33D	1271	0.565696
Case 3	Case_3_#2_DLBCL	DTX1	chr12:113058345	exonic	synonymous SNV	NM_004416	c.G153A	p.V51V	1318	0.248103
Case 3	Case_3_#2_DLBCL	DTX1	chr12:113058435	exonic	synonymous SNV	NM_004416	c.G243A	p.Q81Q	726	0.257576
Case 3	Case_3_#2_DLBCL	EBF1	chr5:159099438	exonic	non-synonymous SNV	NM_182708	c.G41C	p.S14T	800	0.33375
Case 3	Case_3_#2_DLBCL	FOXO1	chr13:40665599	exonic	non-synonymous SNV	NM_002015	c.G614C	p.S205T	532	0.287594
Case 3	Case_3_#2_DLBCL	FOXO1	chr13:40665688	exonic	synonymous SNV	NM_002015	c.C525T	p.S175S	757	0.318362
Case 3	Case_3_#2_DLBCL	FOXO1	chr13:40665988	exonic	non-synonymous SNV	NM_002015	c.C225G	p.S75R	460	0.282609
Case 3	Case_3_#2_DLBCL	FOXO1	chr13:40666137	exonic	nonframeshift insertion	NM_002015	c.75_76insACCTGG	p.P26delinsTWP	734	0.30109
Case 3	Case_3_#2_DLBCL	FOXO1	chr13:40666149	exonic	non-synonymous SNV	NM_002015	c.T64C	p.S22P	798	0.280702
Case 3	Case_3_#2_DLBCL	FOXO1	chr13:40666167	exonic	non-synonymous SNV	NM_002015	c.C46T	p.P16S	801	0.298377
Case 3	Case_3_#2_DLBCL	FOXO1	chr13:40666235	UTR5	.	.	.	.	306	0.30719
Case 3	Case_3_#2_DLBCL	HIST1H1E	chr6:26156890	exonic	non-synonymous SNV	NM_005321	c.C500T	p.A167V	783	0.660281
Case 3	Case_3_#2_DLBCL	HIST1H2AM	chr6:27892801	exonic	non-synonymous SNV	NM_003514	c.C349T	p.L117F	952	0.297269
Case 3	Case_3_#2_DLBCL	HIST1H2AM	chr6:27892807	exonic	non-synonymous SNV	NM_003514	c.G343T	p.V115L	974	0.619097
Case 3	Case_3_#2_DLBCL	HIST1H2BC	chr6:26123488	UTR3	.	.	.	.	184	0.586957
Case 3	Case_3_#2_DLBCL	HIST1H2BK	chr6:27146545	exonic	non-synonymous SNV	NM_080593	c.A254G	p.N85S	835	0.594012
Case 3	Case_3_#2_DLBCL	HIST2H2BE	chr1:149886275	exonic	synonymous SNV	NM_003528	c.C366T	p.Y122Y	363	0.283747
Case 3	Case_3_#2_DLBCL	IGLL5	chr22:22888031	UTR5	.	.	.	.	329	0.410334
Case 3	Case_3_#2_DLBCL	IGLL5	chr22:22888054	exonic	non-synonymous SNV	NM_001178126	c.A1C	p.M1L	567	0.359788
Case 3	Case_3_#2_DLBCL	IGLL5	chr22:22888078	exonic	non-synonymous SNV	NM_001178126	c.G25C	p.G9R	822	0.372263
Case 3	Case_3_#2_DLBCL	IGLL5	chr22:22888079	exonic	non-synonymous SNV	NM_001178126	c.G26T	p.G9V	834	0.371703
Case 3	Case_3_#2_DLBCL	IGLL5	chr22:22888138	exonic	synonymous SNV	NM_001178126	c.C85T	p.L29L	862	0.316705
Case 3	Case_3_#2_DLBCL	IGLL5	chr22:22888146	exonic	synonymous SNV	NM_001178126	c.G93A	p.L31L	839	0.327771
Case 3	Case_3_#2_DLBCL	IGLL5	chr22:22888147	exonic	non-synonymous SNV	NM_001178126	c.G94A	p.A32T	836	0.330144
Case 3	Case_3_#2_DLBCL	IGLL5	chr22:22888168	exonic	non-synonymous SNV	NM_001256296	c.C9G	p.C3W	821	0.38246
Case 3	Case_3_#2_DLBCL	IGLL5	chr22:22888178	exonic	non-synonymous SNV	NM_001256296	c.T19C	p.W7R	800	0.34
Case 3	Case_3_#2_DLBCL	IGLL5	chr22:22888182	exonic	non-synonymous SNV	NM_001256296	c.T23G	p.L8W	768	0.347656
Case 3	Case_3_#2_DLBCL	IGLL5	chr22:22888184	exonic	non-synonymous SNV	NM_001256296	c.C25A	p.H9N	771	0.798962
Case 3	Case_3_#2_DLBCL	IGLL5	chr22:22888191	exonic	non-synonymous SNV	NM_001256296	c.A32G	p.K11R	851	0.380729
Case 3	Case_3_#2_DLBCL	IGLL5	chr22:22888201	exonic	non-synonymous SNV	NM_001178126	c.C148A	p.P50T	847	0.42621
Case 3	Case_3_#2_DLBCL	IGLL5	chr22:22888203	exonic	non-synonymous SNV	NM_001256296	c.A44C	p.Q15P	841	0.393579
Case 3	Case_3_#2_DLBCL	IGLL5	chr22:22888209	exonic	non-synonymous SNV	NM_001256296	c.T50G	p.L17R	839	0.43385
Case 3	Case_3_#2_DLBCL	IGLL5	chr22:22888228	exonic	non-synonymous SNV	NM_001178126	c.A175T	p.S59C	789	0.363752
Case 3	Case_3_#2_DLBCL	IGLL5	chr22:22888235	exonic	non-synonymous SNV	NM_001256296	c.C76G	p.P26A	723	0.345781
Case 3	Case_3_#2_DLBCL	IGLL5	chr22:22888238	exonic	non-synonymous SNV	NM_001256296	c.G79C	p.A27P	708	0.350282
Case 3	Case_3_#2_DLBCL	IGLL5	chr22:22888261	splicing	.	.	.	.	524	0.312977
Case 3	Case_3_#2_DLBCL	IRF8	chr16:85918779	exonic	non-synonymous SNV	NM_002163	c.T964C	p.F322L	806	0.375931
Case 3	Case_3_#2_DLBCL	KLF2	chr19:16325478	exonic	non-synonymous SNV	NM_016270	c.T338A	p.L113Q	483	0.320911
Case 3	Case_3_#2_DLBCL	KLF2	chr19:16325663	exonic	non-synonymous SNV	NM_016270	c.C523T	p.P175S	518	0.252896
Case 3	Case_3_#2_DLBCL	KLF2	chr19:16325666	exonic	non-synonymous SNV	NM_016270	c.C526T	p.L176F	520	0.257692
Case 3	Case_3_#2_DLBCL	LRP1B	chr2:140813677	exonic	non-synonymous SNV	NM_018557	c.C5339A	p.A1780D	387	0.299742
Case 3	Case_3_#2_DLBCL	MCL1	chr1:150578967	exonic	synonymous SNV	NM_182763	c.G564A	p.E188E	1114	0.333034
Case 3	Case_3_#2_DLBCL	MCL1	chr1:150579528	exonic	non-synonymous SNV	NM_182763	c.G3A	p.M1I	478	0.292887
Case 3	Case_3_#2_DLBCL	MYC	chr8:127736151	UTR5	.	.	.	.	687	0.400291
Case 3	Case_3_#2_DLBCL	MYC	chr8:127736429	UTR5	.	.	.	.	809	0.393078
Case 3	Case_3_#2_DLBCL	MYC	chr8:127736481	UTR5	.	.	.	.	561	0.311943
Case 3	Case_3_#2_DLBCL	MYC	chr8:127736497	UTR5	.	.	.	.	562	0.311388
Case 3	Case_3_#2_DLBCL	MYC	chr8:127736507	UTR5	.	.	.	.	562	0.295374
Case 3	Case_3_#2_DLBCL	MYC	chr8:127736515	UTR5	.	.	.	.	539	0.278293
Case 3	Case_3_#2_DLBCL	MYC	chr8:127736533	UTR5	.	.	.	.	469	0.234542
Case 3	Case_3_#2_DLBCL	MYC	chr8:127736541	UTR5	.	.	.	.	455	0.21978
Case 3	Case_3_#2_DLBCL	MYC	chr8:127736545	UTR5	.	.	.	.	451	0.226164
Case 3	Case_3_#2_DLBCL	MYC	chr8:127736557	UTR5	.	.	.	.	443	0.200903
Case 3	Case_3_#2_DLBCL	MYC	chr8:127736608	exonic	synonymous SNV	NM_002467	c.G15C	p.R5R	440	0.288636
Case 3	Case_3_#2_DLBCL	MYC	chr8:127738386	exonic	non-synonymous SNV	NM_002467	c.C169T	p.P57S	570	0.375439
Case 3	Case_3_#2_DLBCL	MYC	chr8:127738387	exonic	non-synonymous SNV	NM_002467	c.C170T	p.P57L	582	0.37457
Case 3	Case_3_#2_DLBCL	MYC	chr8:127738427	exonic	synonymous SNV	NM_002467	c.G210C	p.L70L	666	0.430931
Case 3	Case_3_#2_DLBCL	MYC	chr8:127738472	exonic	non-synonymous SNV	NM_002467	c.C255G	p.C85W	760	0.426316
Case 3	Case_3_#2_DLBCL	MYC	chr8:127738577	exonic	synonymous SNV	NM_002467	c.G360A	p.L120L	808	0.360149
Case 3	Case_3_#2_DLBCL	P2RY8	chrX:1465994	exonic	nonframeshift deletion	NM_178129	c.563_565del	p.188_189del	509	0.495088
Case 3	Case_3_#2_DLBCL	PIM1	chr6:37170556	exonic	non-synonymous SNV	NM_001243186	c.C254G	p.A85G	848	0.318396
Case 3	Case_3_#2_DLBCL	PIM1	chr6:37170647	exonic	non-synonymous SNV	NM_001243186	c.G345C	p.K115N	415	0.337349
Case 3	Case_3_#2_DLBCL	PIM1	chr6:37171207	exonic	non-synonymous SNV	NM_001243186	c.A596G		614	0.314332
Case 3	Case_3_#2_DLBCL	PIM1	chr6:37171322	exonic	synonymous SNV	NM_001243186	c.C711T	p.S237S	833	0.32413
Case 3	Case_3_#2_DLBCL	PLCG2	chr16:81786104	exonic	non-synonymous SNV	NM_002661	c.G115A	p.E39K	1053	0.332384
Case 3	Case_3_#2_DLBCL	PTEN	chr10:87864539	exonic	non-synonymous SNV	NM_001304717	c.G589C	p.D197H	1132	0.39576
Case 3	Case_3_#2_DLBCL	PTEN	chr10:87864549	splicing	.	.	.	.	1007	0.295928
Case 3	Case_3_#2_DLBCL	SF3B1	chr2:197408388	exonic	synonymous SNV	NM_012433	c.C1098T	p.N366N	709	0.358251
Case 3	Case_3_#2_DLBCL	SGK1	chr6:134174031	exonic	non-synonymous SNV	NM_001143676	c.C487T	p.L163F	1047	0.340974
Case 3	Case_3_#2_DLBCL	SGK1	chr6:134174510	splicing	.	.	.	.	508	0.429134
Case 3	Case_3_#2_DLBCL	SGK1	chr6:134174517	exonic	non-synonymous SNV	NM_001143676	c.G431A	p.C144Y	587	0.267462
Case 3	Case_3_#2_DLBCL	SGK1	chr6:134174524	exonic	non-synonymous SNV	NM_001143676	c.T424G	p.Y142D	673	0.273403
Case 3	Case_3_#2_DLBCL	SGK1	chr6:134174543	exonic	frameshift deletion	NM_001143676	c.402_405del	p.I134fs	813	0.265683
Case 3	Case_3_#2_DLBCL	SGK1	chr6:134174548	exonic	non-synonymous SNV	NM_001143676	c.A400C	p.I134L	832	0.266827
Case 3	Case_3_#2_DLBCL	SGK1	chr6:134174580	exonic	non-synonymous SNV	NM_001143676	c.T368A	p.M123K	1069	0.333957
Case 3	Case_3_#2_DLBCL	SGK1	chr6:134174586	exonic	non-synonymous SNV	NM_001143676	c.C362G	p.A121G	1071	0.346405
Case 3	Case_3_#2_DLBCL	SGK1	chr6:134174587	splicing	.	.	.	.	1071	0.335201
Case 3	Case_3_#2_DLBCL	SGK1	chr6:134175597	exonic	non-synonymous SNV	NM_001143678	c.A65G	p.K22R	776	0.350515
Case 3	Case_3_#2_DLBCL	SGK1	chr6:134175614	exonic	synonymous SNV	NM_001143678	c.G48A	p.L16L	778	0.349614
Case 3	Case_3_#2_DLBCL	SOCS1	chr16:11254808	UTR3	.	.	.	.	269	0.35316
Case 3	Case_3_#2_DLBCL	SOCS1	chr16:11255433	exonic	non-synonymous SNV	NM_003745	c.G46A	p.A16T	931	0.360902
Case 3	Case_3_#2_DLBCL	SOX5	chr12:23895967	exonic	non-synonymous SNV	NM_001261414	c.G57T	p.M19I	802	0.286783
Case 3	Case_3_#2_DLBCL	SYK	chr9:90874710	exonic	non-synonymous SNV	NM_003177	c.T1042C	p.Y348H	970	0.393814
Case 3	Case_3_#2_DLBCL	TNFRSF14	chr1:2557835	splicing	.	.	.	.	443	0.659142
Case 3	Case_3_#2_DLBCL	TP53	chr17:7674250	exonic	non-synonymous SNV	NM_001276761	c.G596A	p.C199Y	609	0.326765
Case 3	Case_3_#2_DLBCL	TP53	chr17:7674866	exonic	non-synonymous SNV	NM_001276761	c.C548T	p.P183L	494	0.336032
Case 3	Case_3_#2_DLBCL	POU2AF1	chr11:111379218	UTR5	.	.	.	.	583	0
Case 3	Case_3_#2_DLBCL	ARID1A	chr1:26779864	exonic	non-synonymous SNV	NM_139135	c.G5315A	p.R1772Q	395	0.00253165
Case 3	Case_3_#2_DLBCL	BCL7A	chr12:122022092	exonic	non-synonymous SNV	NM_020993	c.A1C	p.M1L	323	0
Case 3	Case_3_#2_DLBCL	CD274	chr9:5463025	exonic	non-synonymous SNV	NM_014143	c.A586C	p.T196P	737	0
Case 3	Case_3_#2_DLBCL	DNMT3A	chr2:25244248	exonic	stopgain	NM_175629	c.C1758A	p.C586X	317	0.0315457
Case 3	Case_3_#2_DLBCL	GNA13	chr17:65056424	exonic	non-synonymous SNV	NM_006572	c.G170A	p.G57D	1056	0.00094697
Case 3	Case_3_#2_DLBCL	IGLL5	chr22:22888099	exonic	non-synonymous SNV	NM_001178126	c.C46G	p.L16V	1024	0
Case 3	Case_3_#2_DLBCL	IGLL5	chr22:22888160	exonic	non-synonymous SNV	NM_001256296	c.A1C	p.M1L	861	0.00813008
Case 3	Case_3_#2_DLBCL	IGLL5	chr22:22888197	exonic	non-synonymous SNV	NM_001256296	c.G38A	p.G13E	875	0.00114286
Case 3	Case_3_#2_DLBCL	IGLL5	chr22:22888248	exonic	non-synonymous SNV	NM_001256296	c.C89A	p.A30D	652	0
Case 3	Case_3_#2_DLBCL	PABPC1	chr8:100721412	exonic	non-synonymous SNV	NM_002568	c.A172C	p.N58H	452	0
Case 3	Case_3_#2_DLBCL	SOCS1	chr16:11254994	exonic	non-synonymous SNV	NM_003745	c.T485G	p.L162R	554	0
Case 3	Case_3_#2_DLBCL	TNFRSF14	chr1:2558390	exonic	stopgain	NM_003820	c.G226T	p.E76X	647	0
Case 3	Case_3_#2_DLBCL	TNFRSF14	chr1:2559881	exonic	stopgain	NM_003820	c.C363A	p.C121X	928	0.00107759
Case 4	Case_4_#1_DLBCL	TCF3	chr19:1615799	exonic	synonymous SNV	NM_003200	c.G1473A	p.T491T	524	0.26145
Case 4	Case_4_#1_DLBCL	B2M	chr15:44715435	exonic	non-synonymous SNV	NM_004048	c.T80A	p.I27N	349	0.232092
Case 4	Case_4_#1_DLBCL	CD83	chr6:14118043	exonic	non-synonymous SNV	NM_004233	c.C131T	p.P44L	246	0.276423
Case 4	Case_4_#1_DLBCL	HIST1H1E	chr6:26156881	exonic	non-synonymous SNV	NM_005321	c.C491T	p.A164V	495	0.155556
Case 4	Case_4_#1_DLBCL	IGLL5	chr22:22888161	exonic	non-synonymous SNV	NM_001256296	c.T2A	p.M1K	419	0.317422
Case 4	Case_4_#1_DLBCL	IGLL5	chr22:22888149	exonic	synonymous SNV	NM_001178126	c.C96G	p.A32A	415	0.315663
Case 4	Case_4_#1_DLBCL	KLHL6	chr3:183492091	exonic	non-synonymous SNV	NM_130446	c.G1702A	p.E568K	493	0.35497
Case 4	Case_4_#1_DLBCL	PIK3CD	chr1:9726972	exonic	non-synonymous SNV	NM_005026	c.G3061A	p.E1021K	534	0.234082
Case 4	Case_4_#1_DLBCL	SOCS1	chr16:11255284	exonic	synonymous SNV	NM_003745	c.G195A	p.R65R	431	0.236659
Case 4	Case_4_#1_DLBCL	SOCS1	chr16:11255287	exonic	synonymous SNV	NM_003745	c.C192T	p.Y64Y	447	0.239374
Case 4	Case_4_#1_DLBCL	TET2	chr4:105275681	exonic	frameshift insertion	NM_001127208	c.5172dupT	p.Y1724fs	171	0.169591
Case 4	Case_4_#1_DLBCL	TET2	chr4:105269691	exonic	non-synonymous SNV	NM_001127208	c.G4126A	p.D1376N	484	0.206612
Case 4	Case_4_#1_DLBCL	TNFRSF14	chr1:2561671	splicing	.	.	.	.	352	0.278409
Case 4	Case_4_#1_DLBCL	ZC3H12A	chr1:37475940	splicing	.	.	.	.	147	0.29932
Case 4	Case_4_#1_DLBCL	ZC3H12A	chr1:37475939	exonic	non-synonymous SNV	NM_025079	c.G443A	p.S148N	152	0.289474
Case 4	Case_4_#1_DLBCL	TET2	chr4:105272563	splicing	.	.	.	.	129	0
Case 4	Case_4_#1_DLBCL	CD58	chr1:116535965	exonic	non-synonymous SNV	NM_001779	c.G628A	p.G210S	96	0.0208333
Case 4	Case_4_#1_DLBCL	STAT3	chr17:42322401	exonic	non-synonymous SNV	NM_213662	c.A1982T	p.D661V	396	0
Case 4	Case_4_#1_DLBCL	TNFRSF11A	chr18:62354429	exonic	non-synonymous SNV	NM_003839	c.A322G	p.T108A	488	0
Case 4	Case_4_#1_DLBCL	KLHL6	chr3:183492153	exonic	non-synonymous SNV	NM_130446	c.A1640G	p.E547G	280	0
Case 4	Case_4_#1_DLBCL	APC	chr5:112838814	exonic	non-synonymous SNV	NM_001127510	c.A3220C	p.T1074P	429	0
Case 4	Case_4_#1_DLBCL	HIST1H1E	chr6:26156802	exonic	non-synonymous SNV	NM_005321	c.C412T	p.P138S	434	0
Case 4	Case_4_#1_DLBCL	KLHL6	chr3:183492158	exonic	synonymous SNV	NM_130446	c.C1635T	p.S545S	494	0
Case 4	Case_4_#1_DLBCL	HIST1H1E	chr6:26156801	exonic	synonymous SNV	NM_005321	c.G411A	p.K137K	436	0
Case 4	Case_4_#1_DLBCL	HIST1H2BK	chr6:27146663	exonic	synonymous SNV	NM_080593	c.C136T	p.L46L	718	0
Case 4	Case_4_#2_DLBCL	TCF3	chr19:1615799	exonic	synonymous SNV	NM_003200	c.G1473A	p.T491T	821	0.515225
Case 4	Case_4_#2_DLBCL	B2M	chr15:44715435	exonic	non-synonymous SNV	NM_004048	c.T80A	p.I27N	234	0.0042735
Case 4	Case_4_#2_DLBCL	CD83	chr6:14118043	exonic	non-synonymous SNV	NM_004233	c.C131T	p.P44L	559	0
Case 4	Case_4_#2_DLBCL	HIST1H1E	chr6:26156881	exonic	non-synonymous SNV	NM_005321	c.C491T	p.A164V	739	0.00135318
Case 4	Case_4_#2_DLBCL	IGLL5	chr22:22888161	exonic	non-synonymous SNV	NM_001256296	c.T2A	p.M1K	603	0
Case 4	Case_4_#2_DLBCL	IGLL5	chr22:22888149	exonic	synonymous SNV	NM_001178126	c.C96G	p.A32A	606	0
Case 4	Case_4_#2_DLBCL	KLHL6	chr3:183492091	exonic	non-synonymous SNV	NM_130446	c.G1702A	p.E568K	1028	0.000972763
Case 4	Case_4_#2_DLBCL	PIK3CD	chr1:9726972	exonic	non-synonymous SNV	NM_005026	c.G3061A	p.E1021K	507	0
Case 4	Case_4_#2_DLBCL	SOCS1	chr16:11255284	exonic	synonymous SNV	NM_003745	c.G195A	p.R65R	682	0
Case 4	Case_4_#2_DLBCL	SOCS1	chr16:11255287	exonic	synonymous SNV	NM_003745	c.C192T	p.Y64Y	681	0
Case 4	Case_4_#2_DLBCL	TET2	chr4:105275681	exonic	frameshift insertion	NM_001127208	c.5172dupT	p.Y1724fs	345	0
Case 4	Case_4_#2_DLBCL	TET2	chr4:105269691	exonic	non-synonymous SNV	NM_001127208	c.G4126A	p.D1376N	412	0
Case 4	Case_4_#2_DLBCL	TNFRSF14	chr1:2561671	splicing	.	.	.	.	231	0
Case 4	Case_4_#2_DLBCL	ZC3H12A	chr1:37475940	splicing	.	.	.	.	308	0
Case 4	Case_4_#2_DLBCL	ZC3H12A	chr1:37475939	exonic	non-synonymous SNV	NM_025079	c.G443A	p.S148N	310	0.00322581
Case 4	Case_4_#2_DLBCL	TET2	chr4:105272563	splicing	.	.	.	.	244	0.696721
Case 4	Case_4_#2_DLBCL	CD58	chr1:116535965	exonic	non-synonymous SNV	NM_001779	c.G628A	p.G210S	182	0.725275
Case 4	Case_4_#2_DLBCL	STAT3	chr17:42322401	exonic	non-synonymous SNV	NM_213662	c.A1982T	p.D661V	701	0.439372
Case 4	Case_4_#2_DLBCL	TNFRSF11A	chr18:62354429	exonic	non-synonymous SNV	NM_003839	c.A322G	p.T108A	1018	0.32613
Case 4	Case_4_#2_DLBCL	KLHL6	chr3:183492153	exonic	non-synonymous SNV	NM_130446	c.A1640G	p.E547G	1347	0.416481
Case 4	Case_4_#2_DLBCL	APC	chr5:112838814	exonic	non-synonymous SNV	NM_001127510	c.A3220C	p.T1074P	888	0.393018
Case 4	Case_4_#2_DLBCL	HIST1H1E	chr6:26156802	exonic	non-synonymous SNV	NM_005321	c.C412T	p.P138S	1102	0.376588
Case 4	Case_4_#2_DLBCL	KLHL6	chr3:183492158	exonic	synonymous SNV	NM_130446	c.C1635T	p.S545S	1345	0.420074
Case 4	Case_4_#2_DLBCL	HIST1H1E	chr6:26156801	exonic	synonymous SNV	NM_005321	c.G411A	p.K137K	1104	0.440217
Case 4	Case_4_#2_DLBCL	HIST1H2BK	chr6:27146663	exonic	synonymous SNV	NM_080593	c.C136T	p.L46L	1302	0.257296
Case 5	Case_5_#1_EMZL	TNFRSF14	chr1:2556701	exonic	stopgain	NM_003820	c.A37T	p.R13X	822	0.339416
Case 5	Case_5_#1_EMZL	MKI67	chr10:128112316	exonic	non-synonymous SNV	NM_002417	c.C1786G	p.R596G	569	0.256591
Case 5	Case_5_#1_EMZL	STAT6	chr12:57106784	exonic	synonymous SNV	NM_003153	c.G387A	p.K129K	609	0.103448
Case 5	Case_5_#1_EMZL	ZFHX3	chr16:72788061	exonic	synonymous SNV	NM_006885	c.C10215T	p.P3405P	498	0.214859
Case 5	Case_5_#1_EMZL	TP53	chr17:7674953	exonic	non-synonymous SNV	NM_001276761	c.A461G	p.H154R	410	0.134146
Case 5	Case_5_#1_EMZL	KLF2	chr19:16326917	exonic	non-synonymous SNV	NM_016270	c.G954C	p.E318D	833	0.189676
Case 5	Case_5_#1_EMZL	CD70	chr19:6586337	exonic	non-synonymous SNV	NM_001330332	c.C265T	p.P89S	541	0.181146
Case 5	Case_5_#1_EMZL	IGLL5	chr22:22888007	UTR5	.	.	.	.	101	0.227723
Case 5	Case_5_#1_EMZL	IGLL5	chr22:22888117	exonic	stopgain	NM_001178126	c.C64T	p.Q22X	652	0.173313
Case 5	Case_5_#1_EMZL	NFKBIZ	chr3:101860181	UTR3	.	.	.	.	656	0.213415
Case 5	Case_5_#1_EMZL	TET2	chr4:105234891	exonic	stopgain	NM_001127208	c.C949T	p.Q317X	297	0.181818
Case 5	Case_5_#1_EMZL	TET2	chr4:105272862	exonic	stopgain	NM_001127208	c.C4481G	p.S1494X	588	0.161565
Case 5	Case_5_#1_EMZL	HIST1H2AM	chr6:27892748	UTR3	.	.	.	.	302	0.162252
Case 5	Case_5_#1_EMZL	PABPC1	chr8:100718194	exonic	non-synonymous SNV	NM_002568	c.C280G	p.R94G	494	0.133603
Case 5	Case_5_#1_EMZL	CSMD3	chr8:112265519	exonic	non-synonymous SNV	NM_198124	c.A9460C	p.N3154H	455	0.206593
Case 5	Case_5_#1_EMZL	MLLT3	chr9:20413870	exonic	frameshift insertion	NM_004529	c.975dupA	p.Q326fs	349	0.120344
Case 5	Case_5_#1_EMZL	CD274	chr9:5462909	exonic	frameshift insertion	NM_014143	c.470_471insTGAG	p.A157fs	394	0.21066
Case 5	Case_5_#1_EMZL	CD274	chr9:5462971	exonic	stopgain	NM_014143	c.A532T	p.K178X	617	0.212318
Case 5	Case_5_#1_EMZL	S1PR3	chr9:89001659	exonic	synonymous SNV	NM_005226	c.C459T	p.R153R	629	0.190779
Case 5	Case_5_#1_EMZL	TMSB4X	chrX:12976359	exonic	non-synonymous SNV	NM_021109	c.A98G	p.E33G	351	0.193732
Case 5	Case_5_#1_EMZL	BCOR	chrX:40057210	exonic	stopgain	NM_017745	c.C4438T	p.R1480X	554	0.1787
Case 5	Case_5_#1_EMZL	FAS	chr10:89013348	exonic	frameshift deletion	NM_000043	c.657_658del	p.T219fs	442	0
Case 5	Case_5_#2_EMZL	TNFRSF14	chr1:2556701	exonic	stopgain	NM_003820	c.A37T	p.R13X	444	0.394144
Case 5	Case_5_#2_EMZL	MKI67	chr10:128112316	exonic	non-synonymous SNV	NM_002417	c.C1786G	p.R596G	361	0.288089
Case 5	Case_5_#2_EMZL	STAT6	chr12:57106784	exonic	synonymous SNV	NM_003153	c.G387A	p.K129K	361	0.218837
Case 5	Case_5_#2_EMZL	ZFHX3	chr16:72788061	exonic	synonymous SNV	NM_006885	c.C10215T	p.P3405P	263	0.106464
Case 5	Case_5_#2_EMZL	TP53	chr17:7674953	exonic	non-synonymous SNV	NM_001276761	c.A461G	p.H154R	239	0.225941
Case 5	Case_5_#2_EMZL	KLF2	chr19:16326917	exonic	non-synonymous SNV	NM_016270	c.G954C	p.E318D	384	0.158854
Case 5	Case_5_#2_EMZL	CD70	chr19:6586337	exonic	non-synonymous SNV	NM_001330332	c.C265T	p.P89S	278	0.244604
Case 5	Case_5_#2_EMZL	IGLL5	chr22:22888007	UTR5	.	.	.	.	54	0.296296
Case 5	Case_5_#2_EMZL	IGLL5	chr22:22888117	exonic	stopgain	NM_001178126	c.C64T	p.Q22X	342	0.172515
Case 5	Case_5_#2_EMZL	NFKBIZ	chr3:101860181	UTR3	.	.	.	.	568	0.177817
Case 5	Case_5_#2_EMZL	TET2	chr4:105234891	exonic	stopgain	NM_001127208	c.C949T	p.Q317X	385	0.2
Case 5	Case_5_#2_EMZL	TET2	chr4:105272862	exonic	stopgain	NM_001127208	c.C4481G	p.S1494X	649	0.192604
Case 5	Case_5_#2_EMZL	HIST1H2AM	chr6:27892748	UTR3	.	.	.	.	224	0.205357
Case 5	Case_5_#2_EMZL	PABPC1	chr8:100718194	exonic	non-synonymous SNV	NM_002568	c.C280G	p.R94G	582	0.183849
Case 5	Case_5_#2_EMZL	CSMD3	chr8:112265519	exonic	non-synonymous SNV	NM_198124	c.A9460C	p.N3154H	536	0.197761
Case 5	Case_5_#2_EMZL	MLLT3	chr9:20413870	exonic	frameshift insertion	NM_004529	c.975dupA	p.Q326fs	503	0.153082
Case 5	Case_5_#2_EMZL	CD274	chr9:5462909	exonic	frameshift insertion	NM_014143	c.470_471insTGAG	p.A157fs	416	0.185096
Case 5	Case_5_#2_EMZL	CD274	chr9:5462971	exonic	stopgain	NM_014143	c.A532T	p.K178X	477	0.215933
Case 5	Case_5_#2_EMZL	S1PR3	chr9:89001659	exonic	synonymous SNV	NM_005226	c.C459T	p.R153R	305	0.206557
Case 5	Case_5_#2_EMZL	TMSB4X	chrX:12976359	exonic	non-synonymous SNV	NM_021109	c.A98G	p.E33G	311	0.318328
Case 5	Case_5_#2_EMZL	BCOR	chrX:40057210	exonic	stopgain	NM_017745	c.C4438T	p.R1480X	322	0.270186
Case 5	Case_5_#2_EMZL	FAS	chr10:89013348	exonic	frameshift deletion	NM_000043	c.657_658del	p.T219fs	559	0.173524
Case 6	Case_6_DLBCL	BCL6	chr3:187745408	splicing	.	.	.	.	67	0.134328
Case 6	Case_6_DLBCL	TET2	chr4:105236129	exonic	frameshift deletion	NM_001127208	c.2187_2191del	p.Q729fs	475	0.122105
Case 6	Case_6_DLBCL	TNFAIP3	chr6:137876007	exonic	frameshift insertion	NM_006290	c.646_647insGT	p.R216fs	477	0.30608
Case 6	Case_6_DLBCL	CD274	chr9:5457297	exonic	frameshift insertion	NM_014143	c.271_272insAG	p.Q91fs	479	0.14405
Case 6	Case_6_DLBCL	CD274	chr9:5465531	exonic	frameshift insertion	NM_014143	c.715_716insCT	p.T239fs	592	0.141892
Case 6	Case_6_DLBCL	HIST2H2BE	chr1:149886552	exonic	non-synonymous SNV	NM_003528	c.G89A	p.R30H	559	0.153846
Case 6	Case_6_DLBCL	TNFRSF14	chr1:2557795	exonic	non-synonymous SNV	NM_003820	c.T139A	p.Y47N	1103	0.373527
Case 6	Case_6_DLBCL	ATM	chr11:108245012	exonic	non-synonymous SNV	NM_000051	c.A887G	p.K296R	399	0.0927318
Case 6	Case_6_DLBCL	SETD1B	chr12:121810477	exonic	non-synonymous SNV	NM_015048	c.G1532A	p.R511H	1261	0.159397
Case 6	Case_6_DLBCL	GNA13	chr17:65056508	exonic	non-synonymous SNV	NM_006572	c.G86C	p.R29P	1232	0.356331
Case 6	Case_6_DLBCL	IGLL5	chr22:22888079	exonic	non-synonymous SNV	NM_001178126	c.G26C	p.G9A	997	0.175527
Case 6	Case_6_DLBCL	IGLL5	chr22:22888218	exonic	non-synonymous SNV	NM_001256296	c.A59T	p.Q20L	869	0.165708
Case 6	Case_6_DLBCL	IGLL5	chr22:22888230	exonic	non-synonymous SNV	NM_001256296	c.C71G	p.A24G	812	0.157635
Case 6	Case_6_DLBCL	IGLL5	chr22:22888234	exonic	non-synonymous SNV	NM_001178126	c.T181C	p.S61P	774	0.151163
Case 6	Case_6_DLBCL	RAF1	chr3:12604189	exonic	non-synonymous SNV	NM_002880	c.C781T	p.P261S	768	0.175781
Case 6	Case_6_DLBCL	TET2	chr4:105241428	exonic	non-synonymous SNV	NM_001127208	c.A3499G	p.R1167G	547	0.193784
Case 6	Case_6_DLBCL	HIST1H1C	chr6:26056220	exonic	non-synonymous SNV	NM_005319	c.G209C	p.G70A	699	0.353362
Case 6	Case_6_DLBCL	HIST1H1D	chr6:26234729	exonic	non-synonymous SNV	NM_005320	c.G205A	p.A69T	527	0.159393
Case 6	Case_6_DLBCL	KMT2C	chr7:152148219	exonic	non-synonymous SNV	NM_170606	c.C13708A	p.H4570N	615	0.185366
Case 6	Case_6_DLBCL	PCLO	chr7:82950761	exonic	non-synonymous SNV	NM_033026	c.A9827G	p.Q3276R	495	0.19596
Case 6	Case_6_DLBCL	ZEB2	chr2:144517302	exonic	stopgain	NM_014795	c.C49T	p.Q17X	648	0.208333
Case 6	Case_6_DLBCL	IGLL5	chr22:22888180	exonic	stopgain	NM_001256296	c.G21A	p.W7X	985	0.158376
Case 6	Case_6_DLBCL	CSMD3	chr8:112314600	exonic	stopgain	NM_198124	c.G7258T	p.E2420X	449	0.142539
Case 6	Case_6_DLBCL	FAS	chr10:89013369	splicing	.	.	.	.	583	0.150943
Case 6	Case_6_DLBCL	CD83	chr6:14118067	splicing	.	.	.	.	375	0.157333
Case 6	Case_6_DLBCL	HIST1H2BK	chr6:27146408	splicing	.	.	.	.	438	0.146119
Case 6	Case_6_DLBCL	MYC	chr8:127736388	UTR5	.	.	.	.	610	0.134426
Case 6	Case_6_DLBCL	MYC	chr8:127736555	UTR5	.	.	.	.	442	0.140271
Case 6	Case_6_DLBCL	PAX5	chr9:37034054	UTR5	.	.	.	.	451	0.146341
Case 6	Case_6_DLBCL	PAX5	chr9:37034065	UTR5	.	.	.	.	360	0.144444
Case 6	Case_6_DLBCL	IL10RA	chr11:117998970	exonic	frameshift insertion	NM_001558	c.1066_1067insTGGGGGACAGCTGCAG	p.L356fs	537	0.122905
Case 6	Case_6_DLBCL	KMT2D	chr12:49051742	exonic	frameshift insertion	NM_003482	c.1940dupC	p.P647fs	357	0.106443
Case 6	Case_6_DLBCL	SOCS1	chr16:11255456	exonic	frameshift insertion	NM_003745	c.22dupG	p.A8fs	698	0.163324
Case 6	Case_6_DLBCL	CCR6	chr6:167137253	exonic	frameshift insertion	NM_031409	c.1023_1024insAAGT	p.Y341fs	512	0.171875
Case 6	Case_6_DLBCL	FOXO1	chr13:40666151	exonic	non-synonymous SNV	NM_002015	c.G62A	p.R21H	966	0.173913
Case 6	Case_6_DLBCL	SOCS1	chr16:11255460	exonic	non-synonymous SNV	NM_003745	c.G19A	p.V7M	961	0.159209
Case 6	Case_6_DLBCL	POU2F2	chr19:42095591	exonic	non-synonymous SNV	NM_002698	c.G860T	p.S287I	1234	0.13128
Case 6	Case_6_DLBCL	HIST1H2AC	chr6:26124492	exonic	non-synonymous SNV	NM_003512	c.C260G	p.A87G	801	0.172285
Case 6	Case_6_DLBCL	KMT2C	chr7:152163175	exonic	non-synonymous SNV	NM_170606	c.C10402T	p.P3468S	603	0.162521
Case 6	Case_6_DLBCL	PABPC1	chr8:100721538	exonic	non-synonymous SNV	NM_002568	c.G46A	p.G16R	1191	0.168766
Case 6	Case_6_DLBCL	MYC	chr8:127736595	exonic	non-synonymous SNV	NM_002467	c.T2G	p.L1R	432	0.131944
Case 6	Case_6_DLBCL	ID3	chr1:23559238	exonic	synonymous SNV	NM_002167	c.G189A	p.Q63Q	1122	0.150624
Case 6	Case_6_DLBCL	APC	chr5:112767289	exonic	synonymous SNV	NM_001127510	c.T321C	p.S107S	837	0.195938
Case 6	Case_6_EMZL	BCL6	chr3:187745408	splicing	.	.	.	.	75	0.186667
Case 6	Case_6_EMZL	TET2	chr4:105236129	exonic	frameshift deletion	NM_001127208	c.2187_2191del	p.Q729fs	614	0.0700326
Case 6	Case_6_EMZL	TNFAIP3	chr6:137876007	exonic	frameshift insertion	NM_006290	c.646_647insGT	p.R216fs	510	0.0960784
Case 6	Case_6_EMZL	CD274	chr9:5457297	exonic	frameshift insertion	NM_014143	c.271_272insAG	p.Q91fs	610	0.0868852
Case 6	Case_6_EMZL	CD274	chr9:5465531	exonic	frameshift insertion	NM_014143	c.715_716insCT	p.T239fs	727	0.0632737
Case 6	Case_6_EMZL	HIST2H2BE	chr1:149886552	exonic	non-synonymous SNV	NM_003528	c.G89A	p.R30H	1321	0.0559552
Case 6	Case_6_EMZL	TNFRSF14	chr1:2557795	exonic	non-synonymous SNV	NM_003820	c.T139A	p.Y47N	1252	0.0902556
Case 6	Case_6_EMZL	ATM	chr11:108245012	exonic	non-synonymous SNV	NM_000051	c.A887G	p.K296R	529	0.0665323
Case 6	Case_6_EMZL	SETD1B	chr12:121810477	exonic	non-synonymous SNV	NM_015048	c.G1532A	p.R511H	1420	0.084507
Case 6	Case_6_EMZL	GNA13	chr17:65056508	exonic	non-synonymous SNV	NM_006572	c.G86C	p.R29P	1336	0.167665
Case 6	Case_6_EMZL	IGLL5	chr22:22888079	exonic	non-synonymous SNV	NM_001178126	c.G26C	p.G9A	1086	0.080597
Case 6	Case_6_EMZL	IGLL5	chr22:22888218	exonic	non-synonymous SNV	NM_001256296	c.A59T	p.Q20L	1063	0.084666
Case 6	Case_6_EMZL	IGLL5	chr22:22888230	exonic	non-synonymous SNV	NM_001256296	c.C71G	p.A24G	1020	0.0872549
Case 6	Case_6_EMZL	IGLL5	chr22:22888234	exonic	non-synonymous SNV	NM_001178126	c.T181C	p.S61P	1004	0.0469239
Case 6	Case_6_EMZL	RAF1	chr3:12604189	exonic	non-synonymous SNV	NM_002880	c.C781T	p.P261S	931	0.0579545
Case 6	Case_6_EMZL	TET2	chr4:105241428	exonic	non-synonymous SNV	NM_001127208	c.A3499G	p.R1167G	794	0.0614973
Case 6	Case_6_EMZL	HIST1H1C	chr6:26056220	exonic	non-synonymous SNV	NM_005319	c.G209C	p.G70A	774	0.108527
Case 6	Case_6_EMZL	HIST1H1D	chr6:26234729	exonic	non-synonymous SNV	NM_005320	c.G205A	p.A69T	586	0.105802
Case 6	Case_6_EMZL	KMT2C	chr7:152148219	exonic	non-synonymous SNV	NM_170606	c.C13708A	p.H4570N	711	0.0627803
Case 6	Case_6_EMZL	PCLO	chr7:82950761	exonic	non-synonymous SNV	NM_033026	c.A9827G	p.Q3276R	623	0.0704467
Case 6	Case_6_EMZL	ZEB2	chr2:144517302	exonic	stopgain	NM_014795	c.C49T	p.Q17X	1637	0.0609203
Case 6	Case_6_EMZL	IGLL5	chr22:22888180	exonic	stopgain	NM_001256296	c.G21A	p.W7X	1147	0.0484461
Case 6	Case_6_EMZL	CSMD3	chr8:112314600	exonic	stopgain	NM_198124	c.G7258T	p.E2420X	584	0.0618182
Case 6	Case_6_EMZL	FAS	chr10:89013369	splicing	.	.	.	.	822	0.028786
Case 6	Case_6_EMZL	CD83	chr6:14118067	splicing	.	.	.	.	887	0.0270575
Case 6	Case_6_EMZL	HIST1H2BK	chr6:27146408	splicing	.	.	.	.	473	0.012848
Case 6	Case_6_EMZL	MYC	chr8:127736388	UTR5	.	.	.	.	1529	0.0143885
Case 6	Case_6_EMZL	MYC	chr8:127736555	UTR5	.	.	.	.	1094	0.0127971
Case 6	Case_6_EMZL	PAX5	chr9:37034054	UTR5	.	.	.	.	757	0.0343461
Case 6	Case_6_EMZL	PAX5	chr9:37034065	UTR5	.	.	.	.	618	0.0372168
Case 6	Case_6_EMZL	IL10RA	chr11:117998970	exonic	frameshift insertion	NM_001558	c.1066_1067insTGGGGGACAGCTGCAG	p.L356fs	1387	0.0418169
Case 6	Case_6_EMZL	KMT2D	chr12:49051742	exonic	frameshift insertion	NM_003482	c.1940dupC	p.P647fs	406	0.0344828
Case 6	Case_6_EMZL	SOCS1	chr16:11255456	exonic	frameshift insertion	NM_003745	c.22dupG	p.A8fs	724	0.038674
Case 6	Case_6_EMZL	CCR6	chr6:167137253	exonic	frameshift insertion	NM_031409	c.1023_1024insAAGT	p.Y341fs	523	0.0286807
Case 6	Case_6_EMZL	FOXO1	chr13:40666151	exonic	non-synonymous SNV	NM_002015	c.G62A	p.R21H	1033	0.0434343
Case 6	Case_6_EMZL	SOCS1	chr16:11255460	exonic	non-synonymous SNV	NM_003745	c.G19A	p.V7M	996	0.0451207
Case 6	Case_6_EMZL	POU2F2	chr19:42095591	exonic	non-synonymous SNV	NM_002698	c.G860T	p.S287I	1341	0.0136054
Case 6	Case_6_EMZL	HIST1H2AC	chr6:26124492	exonic	non-synonymous SNV	NM_003512	c.C260G	p.A87G	2049	0.0260391
Case 6	Case_6_EMZL	KMT2C	chr7:152163175	exonic	non-synonymous SNV	NM_170606	c.C10402T	p.P3468S	803	0.0469361
Case 6	Case_6_EMZL	PABPC1	chr8:100721538	exonic	non-synonymous SNV	NM_002568	c.G46A	p.G16R	1167	0.0456989
Case 6	Case_6_EMZL	MYC	chr8:127736595	exonic	non-synonymous SNV	NM_002467	c.T2G	p.L1R	1013	0.014014
Case 6	Case_6_EMZL	ID3	chr1:23559238	exonic	synonymous SNV	NM_002167	c.G189A	p.Q63Q	1325	0.0430189
Case 6	Case_6_EMZL	APC	chr5:112767289	exonic	synonymous SNV	NM_001127510	c.T321C	p.S107S	1112	0.0485612
Case 7	Case_7_#1_FL	TET2	chr4:105234448	exonic	frameshift deletion	NM_001127208	c.506delA	p.H169fs	258	0.0775194
Case 7	Case_7_#1_FL	TNFRSF14	chr1:2557813	exonic	non-synonymous SNV	NM_003820	c.T157C	p.C53R	986	0.364097
Case 7	Case_7_#1_FL	DTX1	chr12:113058292	exonic	non-synonymous SNV	NM_004416	c.C100T	p.H34Y	1365	0.189011
Case 7	Case_7_#1_FL	B2M	chr15:44711583	exonic	frameshift deletion	NM_004048	c.37_38del	p.L13fs	367	0.0626703
Case 7	Case_7_#1_FL	SMARCA4	chr19:11030743	exonic	frameshift deletion	NM_001128844	c.3396delG	p.A1132fs	378	0.174603
Case 7	Case_7_#1_FL	SF3B1	chr2:197435071	UTR5	.	.	.	.	445	0.177528
Case 7	Case_7_#1_FL	DUSP2	chr2:96144009	exonic	synonymous SNV	NM_004418	c.G759A	p.V253V	1064	0.180451
Case 7	Case_7_#1_FL	IGLL5	chr22:22888025	UTR5	.	.	.	.	372	0.196237
Case 7	Case_7_#1_FL	IGLL5	chr22:22888047	UTR5	.	.	.	.	523	0.185468
Case 7	Case_7_#1_FL	IGLL5	chr22:22888106	exonic	non-synonymous SNV	NM_001178126	c.C53G	p.P18R	954	0.185535
Case 7	Case_7_#1_FL	IGLL5	chr22:22888108	exonic	non-synonymous SNV	NM_001178126	c.G55C	p.G19R	949	0.191781
Case 7	Case_7_#1_FL	IGLL5	chr22:22888131	exonic	synonymous SNV	NM_001178126	c.G78T	p.L26L	926	0.198704
Case 7	Case_7_#1_FL	IGLL5	chr22:22888148	exonic	non-synonymous SNV	NM_001178126	c.C95G	p.A32G	945	0.228571
Case 7	Case_7_#1_FL	IGLL5	chr22:22888171	exonic	non-synonymous SNV	NM_001178126	c.C118T	p.R40C	801	0.127341
Case 7	Case_7_#1_FL	IGLL5	chr22:22888184	exonic	non-synonymous SNV	NM_001256296	c.C25A	p.H9N	879	0.108077
Case 7	Case_7_#1_FL	IGLL5	chr22:22888192	exonic	non-synonymous SNV	NM_001178126	c.A139G	p.S47G	791	0.278129
Case 7	Case_7_#1_FL	IGLL5	chr22:22888241	exonic	non-synonymous SNV	NM_001256296	c.T82C	p.C28R	634	0.269716
Case 7	Case_7_#1_FL	TBL1XR1	chr3:177033062	exonic	nonframeshift deletion	NM_001321194	c.1323_1325del	p.441_442del	316	0.148734
Case 7	Case_7_#1_FL	BCL6	chr3:187745424	UTR5	.	.	.	.	51	0.490196
Case 7	Case_7_#1_FL	OSBPL10	chr3:31980932	exonic	non-synonymous SNV	NM_017784	c.A248C	p.K83T	848	0.199292
Case 7	Case_7_#1_FL	OSBPL10	chr3:31981110	exonic	non-synonymous SNV	NM_017784	c.G70C	p.A24P	1027	0.170399
Case 7	Case_7_#1_FL	TET2	chr4:105237072	exonic	stopgain	NM_001127208	c.A3130T	p.K1044X	662	0.181269
Case 7	Case_7_#1_FL	TET2	chr4:105269640	exonic	non-synonymous SNV	NM_001127208	c.C4075T	p.R1359C	744	0.153226
Case 7	Case_7_#1_FL	SGK1	chr6:134174577	exonic	non-synonymous SNV	NM_001143676	c.A371G	p.K124R	719	0.184979
Case 7	Case_7_#1_FL	SGK1	chr6:134174746	exonic	non-synonymous SNV	NM_005627	c.T62G	p.V21G	791	0.174463
Case 7	Case_7_#1_FL	SGK1	chr6:134174748	exonic	non-synonymous SNV	NM_005627	c.G60C	p.M20I	792	0.179293
Case 7	Case_7_#1_FL	PIM1	chr6:37171160	exonic	synonymous SNV	NM_001243186	c.G549C	p.L183L	603	0.371476
Case 7	Case_7_#1_FL	EZH2	chr7:148813979	exonic	non-synonymous SNV	NM_004456	c.A1831T	p.I611F	644	0.152174
Case 7	Case_7_#1_FL	CSMD3	chr8:112247111	exonic	non-synonymous SNV	NM_198124	c.C10011A	p.F3337L	501	0.131737
Case 7	Case_7_#1_FL	TET2	chr4:105275275	exonic	stopgain	NM_001127208	c.4766dupA	p.Y1589_G1590delinsX	642	0.00934579
Case 7	Case_7_#2_HT	TET2	chr4:105234448	exonic	frameshift deletion	NM_001127208	c.506delA	p.H169fs	1308	0.306575
Case 7	Case_7_#2_HT	TNFRSF14	chr1:2557813	exonic	non-synonymous SNV	NM_003820	c.T157C	p.C53R	1997	0
Case 7	Case_7_#2_HT	DTX1	chr12:113058292	exonic	non-synonymous SNV	NM_004416	c.C100T	p.H34Y	2744	0
Case 7	Case_7_#2_HT	B2M	chr15:44711583	exonic	frameshift deletion	NM_004048	c.37_38del	p.L13fs	2600	0
Case 7	Case_7_#2_HT	SMARCA4	chr19:11030743	exonic	frameshift deletion	NM_001128844	c.3396delG	p.A1132fs	1657	0
Case 7	Case_7_#2_HT	SF3B1	chr2:197435071	UTR5	.	.	.	.	1065	0
Case 7	Case_7_#2_HT	DUSP2	chr2:96144009	exonic	synonymous SNV	NM_004418	c.G759A	p.V253V	2301	0
Case 7	Case_7_#2_HT	IGLL5	chr22:22888025	UTR5	.	.	.	.	951	0
Case 7	Case_7_#2_HT	IGLL5	chr22:22888047	UTR5	.	.	.	.	1308	0.00229358
Case 7	Case_7_#2_HT	IGLL5	chr22:22888106	exonic	non-synonymous SNV	NM_001178126	c.C53G	p.P18R	2101	0
Case 7	Case_7_#2_HT	IGLL5	chr22:22888108	exonic	non-synonymous SNV	NM_001178126	c.G55C	p.G19R	2097	0.000953743
Case 7	Case_7_#2_HT	IGLL5	chr22:22888131	exonic	synonymous SNV	NM_001178126	c.G78T	p.L26L	2077	0.000481464
Case 7	Case_7_#2_HT	IGLL5	chr22:22888148	exonic	non-synonymous SNV	NM_001178126	c.C95G	p.A32G	2059	0.00631374
Case 7	Case_7_#2_HT	IGLL5	chr22:22888171	exonic	non-synonymous SNV	NM_001178126	c.C118T	p.R40C	2011	0.000497265
Case 7	Case_7_#2_HT	IGLL5	chr22:22888184	exonic	non-synonymous SNV	NM_001256296	c.C25A	p.H9N	2029	0.000985707
Case 7	Case_7_#2_HT	IGLL5	chr22:22888192	exonic	non-synonymous SNV	NM_001178126	c.A139G	p.S47G	2031	0
Case 7	Case_7_#2_HT	IGLL5	chr22:22888241	exonic	non-synonymous SNV	NM_001256296	c.T82C	p.C28R	1726	0
Case 7	Case_7_#2_HT	TBL1XR1	chr3:177033062	exonic	nonframeshift deletion	NM_001321194	c.1323_1325del	p.441_442del	1618	0
Case 7	Case_7_#2_HT	BCL6	chr3:187745424	UTR5	.	.	.	.	89	0
Case 7	Case_7_#2_HT	OSBPL10	chr3:31980932	exonic	non-synonymous SNV	NM_017784	c.A248C	p.K83T	1569	0
Case 7	Case_7_#2_HT	OSBPL10	chr3:31981110	exonic	non-synonymous SNV	NM_017784	c.G70C	p.A24P	2226	0
Case 7	Case_7_#2_HT	TET2	chr4:105237072	exonic	stopgain	NM_001127208	c.A3130T	p.K1044X	1434	0
Case 7	Case_7_#2_HT	TET2	chr4:105269640	exonic	non-synonymous SNV	NM_001127208	c.C4075T	p.R1359C	1496	0.0013369
Case 7	Case_7_#2_HT	SGK1	chr6:134174577	exonic	non-synonymous SNV	NM_001143676	c.A371G	p.K124R	1802	0
Case 7	Case_7_#2_HT	SGK1	chr6:134174746	exonic	non-synonymous SNV	NM_005627	c.T62G	p.V21G	2024	0.000494071
Case 7	Case_7_#2_HT	SGK1	chr6:134174748	exonic	non-synonymous SNV	NM_005627	c.G60C	p.M20I	2044	0
Case 7	Case_7_#2_HT	PIM1	chr6:37171160	exonic	synonymous SNV	NM_001243186	c.G549C	p.L183L	1458	0
Case 7	Case_7_#2_HT	EZH2	chr7:148813979	exonic	non-synonymous SNV	NM_004456	c.A1831T	p.I611F	1580	0
Case 7	Case_7_#2_HT	CSMD3	chr8:112247111	exonic	non-synonymous SNV	NM_198124	c.C10011A	p.F3337L	1144	0.0034965
Case 7	Case_7_#2_HT	TET2	chr4:105275275	exonic	stopgain	NM_001127208	c.4766dupA	p.Y1589_G1590delinsX	1768	0.131222
Case 8	Case_8_#1_HT	TNFRSF14	chr1:2560657	exonic	frameshift insertion	NM_003820	c.495dupC	p.C165fs	113	0
Case 8	Case_8_#1_HT	TNFRSF14	chr1:2561745	exonic	synonymous SNV	NM_003820	c.G624T	p.G208G	113	0.19469
Case 8	Case_8_#1_HT	TNFRSF14	chr1:2561816	splicing	.	.	.	.	72	0
Case 8	Case_8_#1_HT	TNFRSF14	chr1:2562897	splicing	.	.	.	.	180	0
Case 8	Case_8_#1_HT	SETD1B	chr12:121817096	exonic	non-synonymous SNV	NM_015048	c.C2779T	p.R927C	137	0.0145985
Case 8	Case_8_#1_HT	KMT2D	chr12:49041953	exonic	stopgain	NM_003482	c.G6147A	p.W2049X	137	0
Case 8	Case_8_#1_HT	ZFHX3	chr16:72959660	exonic	synonymous SNV	NM_006885	c.C486T	p.G162G	718	0.0988858
Case 8	Case_8_#1_HT	VMP1	chr17:59811704	exonic	non-synonymous SNV	NM_030938	c.C830T	p.T277M	163	0.0306748
Case 8	Case_8_#1_HT	GNA13	chr17:65053707	exonic	non-synonymous SNV	NM_006572	c.C305A	p.A102D	133	0
Case 8	Case_8_#1_HT	IGLL5	chr22:22887955	UTR5	.	.	.	.	39	0.102564
Case 8	Case_8_#1_HT	IGLL5	chr22:22888011	UTR5	.	.	.	.	24	0.0833333
Case 8	Case_8_#1_HT	IGLL5	chr22:22888029	UTR5	.	.	.	.	36	0.0555556
Case 8	Case_8_#1_HT	IGLL5	chr22:22888117	exonic	stopgain	NM_001178126	c.C64T	p.Q22X	116	0.0948276
Case 8	Case_8_#1_HT	IGLL5	chr22:22888130	exonic	non-synonymous SNV	NM_001178126	c.T77G	p.L26R	128	0.09375
Case 8	Case_8_#1_HT	IGLL5	chr22:22888138	exonic	synonymous SNV	NM_001178126	c.C85T	p.L29L	124	0.0645161
Case 8	Case_8_#1_HT	IGLL5	chr22:22888185	exonic	non-synonymous SNV	NM_001256296	c.A26C	p.H9P	143	0.0769231
Case 8	Case_8_#1_HT	IGLL5	chr22:22888209	exonic	non-synonymous SNV	NM_001256296	c.T50C	p.L17P	161	0
Case 8	Case_8_#1_HT	IGLL5	chr22:22888219	exonic	non-synonymous SNV	NM_001256296	c.G60T	p.Q20H	156	0.0576923
Case 8	Case_8_#1_HT	IGLL5	chr22:22888234	exonic	non-synonymous SNV	NM_001256296	c.T75G	p.D25E	147	0.122449
Case 8	Case_8_#1_HT	BCL6	chr3:187745408	splicing	.	.	.	.	56	0.0714286
Case 8	Case_8_#1_HT	TET2	chr4:105275922	exonic	frameshift insertion	NM_001127208	c.5412_5413insAA	p.L1804fs	29	0.241379
Case 8	Case_8_#1_HT	TET2	chr4:105276217	exonic	nonframeshift deletion	NM_001127208	c.5707_5712del	p.1903_1904del	54	0.0925926
Case 8	Case_8_#1_HT	REV3L	chr6:111373179	exonic	stopgain	NM_001286431	c.G4942T	p.E1648X	68	0
Case 8	Case_8_#1_HT	HIST1H1E	chr6:26156640	exonic	non-synonymous SNV	NM_005321	c.C250G	p.L84V	721	0.0790569
Case 8	Case_8_#1_HT	LTB	chr6:31581829	exonic	non-synonymous SNV	NM_002341	c.G193T	p.A65S	530	0
Case 8	Case_8_#1_HT	KMT2C	chr7:152182191	exonic	non-synonymous SNV	NM_170606	c.G5669A	p.R1890Q	76	0.0263158
Case 8	Case_8_#1_HT	CSMD3	chr8:113098847	exonic	non-synonymous SNV	NM_198124	c.G706A	p.G236R	72	0
Case 8	Case_8_#2_EMZL	IGLL5	chr22:22887955	UTR5	.	.	.	.	108	0.175926
Case 8	Case_8_#2_EMZL	IGLL5	chr22:22888029	UTR5	.	.	.	.	319	0.166144
Case 8	Case_8_#2_EMZL	BCL6	chr3:187745408	splicing	.	.	.	.	115	0.165217
Case 8	Case_8_#2_EMZL	TET2	chr4:105275922	exonic	frameshift insertion	NM_001127208	c.5412_5413insAA	p.L1804fs	414	0.144928
Case 8	Case_8_#2_EMZL	TET2	chr4:105276217	exonic	nonframeshift deletion	NM_001127208	c.5707_5712del	p.1903_1904del	516	0.127907
Case 8	Case_8_#2_EMZL	IGLL5	chr22:22888130	exonic	non-synonymous SNV	NM_001178126	c.T77G	p.L26R	916	0.191048
Case 8	Case_8_#2_EMZL	HIST1H1E	chr6:26156640	exonic	non-synonymous SNV	NM_005321	c.C250G	p.L84V	999	0.101101
Case 8	Case_8_#2_EMZL	ZFHX3	chr16:72959660	exonic	synonymous SNV	NM_006885	c.C486T	p.G162G	2029	0.147363
Case 8	Case_8_#2_EMZL	TNFRSF14	chr1:2561816	splicing	.	.	.	.	765	0.0745098
Case 8	Case_8_#2_EMZL	TNFRSF14	chr1:2562897	splicing	.	.	.	.	678	0.0560472
Case 8	Case_8_#2_EMZL	TNFRSF14	chr1:2560657	exonic	frameshift insertion	NM_003820	c.495dupC	p.C165fs	457	0.0897155
Case 8	Case_8_#2_EMZL	SETD1B	chr12:121817096	exonic	non-synonymous SNV	NM_015048	c.C2779T	p.R927C	953	0.141658
Case 8	Case_8_#2_EMZL	GNA13	chr17:65053707	exonic	non-synonymous SNV	NM_006572	c.C305A	p.A102D	532	0.0770677
Case 8	Case_8_#2_EMZL	IGLL5	chr22:22888209	exonic	non-synonymous SNV	NM_001256296	c.T50C	p.L17P	776	0.0721649
Case 8	Case_8_#2_EMZL	LTB	chr6:31581829	exonic	non-synonymous SNV	NM_002341	c.G193T	p.A65S	1119	0.0509383
Case 8	Case_8_#2_EMZL	CSMD3	chr8:113098847	exonic	non-synonymous SNV	NM_198124	c.G706A	p.G236R	710	0.11831
Case 8	Case_8_#2_EMZL	KMT2D	chr12:49041953	exonic	stopgain	NM_003482	c.G6147A	p.W2049X	829	0.0880579
Case 8	Case_8_#2_EMZL	REV3L	chr6:111373179	exonic	stopgain	NM_001286431	c.G4942T	p.E1648X	569	0.126538
Case 8	Case_8_#2_EMZL	IGLL5	chr22:22888011	UTR5	.	.	.	.	213	0.00469484
Case 8	Case_8_#2_EMZL	VMP1	chr17:59811704	exonic	non-synonymous SNV	NM_030938	c.C830T	p.T277M	737	0.0027137
Case 8	Case_8_#2_EMZL	IGLL5	chr22:22888185	exonic	non-synonymous SNV	NM_001256296	c.A26C	p.H9P	815	0
Case 8	Case_8_#2_EMZL	IGLL5	chr22:22888219	exonic	non-synonymous SNV	NM_001256296	c.G60T	p.Q20H	798	0.00125313
Case 8	Case_8_#2_EMZL	IGLL5	chr22:22888234	exonic	non-synonymous SNV	NM_001256296	c.T75G	p.D25E	725	0.00275862
Case 8	Case_8_#2_EMZL	KMT2C	chr7:152182191	exonic	non-synonymous SNV	NM_170606	c.G5669A	p.R1890Q	558	0
Case 8	Case_8_#2_EMZL	IGLL5	chr22:22888117	exonic	stopgain	NM_001178126	c.C64T	p.Q22X	922	0
Case 8	Case_8_#2_EMZL	TNFRSF14	chr1:2561745	exonic	synonymous SNV	NM_003820	c.G624T	p.G208G	844	0.00236967
Case 8	Case_8_#2_EMZL	IGLL5	chr22:22888138	exonic	synonymous SNV	NM_001178126	c.C85T	p.L29L	918	0.00108932
Case 9	Case_9_#1_HT	IGLL5	chr22:22887955	UTR5	.	.	.	.	100	0
Case 9	Case_9_#1_HT	IGLL5	chr22:22887964	UTR5	.	.	.	.	110	0
Case 9	Case_9_#1_HT	BCL6	chr3:187745408	splicing	.	.	.	.	116	0
Case 9	Case_9_#1_HT	FAS	chr10:89012023	exonic	frameshift deletion	NM_000043	c.593delC	p.T198fs	736	0
Case 9	Case_9_#1_HT	BTG2	chr1:203305748	exonic	non-synonymous SNV	NM_006763	c.G142A	p.E48K	655	0
Case 9	Case_9_#1_HT	PIK3CD	chr1:9723235	exonic	non-synonymous SNV	NM_005026	c.C2537T	p.A846V	775	0
Case 9	Case_9_#1_HT	BCL7A	chr12:122022170	exonic	non-synonymous SNV	NM_020993	c.A79G	p.K27E	546	0.003663
Case 9	Case_9_#1_HT	FOXO1	chr13:40666136	exonic	non-synonymous SNV	NM_002015	c.C77T	p.P26L	668	0
Case 9	Case_9_#1_HT	COX10	chr17:14207028	exonic	non-synonymous SNV	NM_001303	c.A1147T	p.I383F	2267	0
Case 9	Case_9_#1_HT	KLF2	chr19:16325371	exonic	non-synonymous SNV	NM_016270	c.A231C	p.E77D	707	0.00424328
Case 9	Case_9_#1_HT	LRP1B	chr2:140598635	exonic	non-synonymous SNV	NM_018557	c.G7190T	p.R2397I	476	0
Case 9	Case_9_#1_HT	IGLL5	chr22:22888142	exonic	non-synonymous SNV	NM_001178126	c.G89C	p.G30A	882	0.00340136
Case 9	Case_9_#1_HT	IGLL5	chr22:22888206	exonic	non-synonymous SNV	NM_001256296	c.C47T	p.T16I	819	0.00488401
Case 9	Case_9_#1_HT	IGLL5	chr22:22888214	exonic	non-synonymous SNV	NM_001256296	c.C55T	p.P19S	787	0
Case 9	Case_9_#1_HT	IGLL5	chr22:22888224	exonic	non-synonymous SNV	NM_001256296	c.A65C	p.E22A	769	0
Case 9	Case_9_#1_HT	TBL1XR1	chr3:177047364	exonic	non-synonymous SNV	NM_001321194	c.G800T	p.G267V	770	0
Case 9	Case_9_#1_HT	CCR4	chr3:32954161	exonic	non-synonymous SNV	NM_005508	c.G739A	p.V247M	634	0
Case 9	Case_9_#1_HT	MYD88	chr3:38138871	exonic	non-synonymous SNV	NM_002468	c.G210C	p.E70D	709	0
Case 9	Case_9_#1_HT	TIAM2	chr6:155256520	exonic	non-synonymous SNV	NM_012454	c.C4505T	p.S1502F	943	0
Case 9	Case_9_#1_HT	PCLO	chr7:83154759	exonic	non-synonymous SNV	NM_033026	c.C1882T	p.H628Y	597	0
Case 9	Case_9_#1_HT	PABPC1	chr8:100721412	exonic	non-synonymous SNV	NM_002568	c.A172C	p.N58H	470	0
Case 9	Case_9_#1_HT	IKBKB	chr8:42308940	exonic	non-synonymous SNV	NM_001556	c.G607A	p.V203I	913	0
Case 9	Case_9_#1_HT	DDX3X	chrX:41346946	exonic	non-synonymous SNV	NM_001356	c.C1703T	p.P568L	2031	0
Case 9	Case_9_#1_HT	TNFRSF14	chr1:2557797	exonic	stopgain	NM_003820	c.C141A	p.Y47X	842	0
Case 9	Case_9_#1_HT	GNA13	chr17:65053516	exonic	stopgain	NM_006572	c.C496T	p.R166X	587	0
Case 9	Case_9_#1_HT	CTDP1	chr18:79717861	exonic	synonymous SNV	NM_048368	c.C2262T	p.A754A	2334	0.000428449
Case 9	Case_9_#1_HT	HIST1H1E	chr6:26156549	exonic	synonymous SNV	NM_005321	c.G159A	p.E53E	763	0
Case 9	Case_9_#1_HT	PCLO	chr7:82915809	exonic	synonymous SNV	NM_033026	c.A12177T	p.T4059T	724	0.00138122
Case 9	Case_9_#2_EMZL	IGLL5	chr22:22887955	UTR5	.	.	.	.	84	0.154762
Case 9	Case_9_#2_EMZL	IGLL5	chr22:22887964	UTR5	.	.	.	.	107	0.252336
Case 9	Case_9_#2_EMZL	BCL6	chr3:187745408	splicing	.	.	.	.	86	0.209302
Case 9	Case_9_#2_EMZL	FAS	chr10:89012023	exonic	frameshift deletion	NM_000043	c.593delC	p.T198fs	664	0.112952
Case 9	Case_9_#2_EMZL	BTG2	chr1:203305748	exonic	non-synonymous SNV	NM_006763	c.G142A	p.E48K	659	0.136571
Case 9	Case_9_#2_EMZL	PIK3CD	chr1:9723235	exonic	non-synonymous SNV	NM_005026	c.C2537T	p.A846V	935	0.285561
Case 9	Case_9_#2_EMZL	BCL7A	chr12:122022170	exonic	non-synonymous SNV	NM_020993	c.A79G	p.K27E	613	0.163132
Case 9	Case_9_#2_EMZL	FOXO1	chr13:40666136	exonic	non-synonymous SNV	NM_002015	c.C77T	p.P26L	735	0.144218
Case 9	Case_9_#2_EMZL	COX10	chr17:14207028	exonic	non-synonymous SNV	NM_001303	c.A1147T	p.I383F	2013	0.110283
Case 9	Case_9_#2_EMZL	KLF2	chr19:16325371	exonic	non-synonymous SNV	NM_016270	c.A231C	p.E77D	598	0.0986622
Case 9	Case_9_#2_EMZL	LRP1B	chr2:140598635	exonic	non-synonymous SNV	NM_018557	c.G7190T	p.R2397I	537	0.106145
Case 9	Case_9_#2_EMZL	IGLL5	chr22:22888142	exonic	non-synonymous SNV	NM_001178126	c.G89C	p.G30A	957	0.14838
Case 9	Case_9_#2_EMZL	IGLL5	chr22:22888206	exonic	non-synonymous SNV	NM_001256296	c.C47T	p.T16I	886	0.141084
Case 9	Case_9_#2_EMZL	IGLL5	chr22:22888214	exonic	non-synonymous SNV	NM_001256296	c.C55T	p.P19S	876	0.138128
Case 9	Case_9_#2_EMZL	IGLL5	chr22:22888224	exonic	non-synonymous SNV	NM_001256296	c.A65C	p.E22A	831	0.135981
Case 9	Case_9_#2_EMZL	TBL1XR1	chr3:177047364	exonic	non-synonymous SNV	NM_001321194	c.G800T	p.G267V	799	0.100125
Case 9	Case_9_#2_EMZL	CCR4	chr3:32954161	exonic	non-synonymous SNV	NM_005508	c.G739A	p.V247M	786	0.136132
Case 9	Case_9_#2_EMZL	MYD88	chr3:38138871	exonic	non-synonymous SNV	NM_002468	c.G210C	p.E70D	840	0.144048
Case 9	Case_9_#2_EMZL	TIAM2	chr6:155256520	exonic	non-synonymous SNV	NM_012454	c.C4505T	p.S1502F	977	0.157625
Case 9	Case_9_#2_EMZL	PCLO	chr7:83154759	exonic	non-synonymous SNV	NM_033026	c.C1882T	p.H628Y	653	0.0888208
Case 9	Case_9_#2_EMZL	PABPC1	chr8:100721412	exonic	non-synonymous SNV	NM_002568	c.A172C	p.N58H	545	0.121101
Case 9	Case_9_#2_EMZL	IKBKB	chr8:42308940	exonic	non-synonymous SNV	NM_001556	c.G607A	p.V203I	1107	0.109304
Case 9	Case_9_#2_EMZL	DDX3X	chrX:41346946	exonic	non-synonymous SNV	NM_001356	c.C1703T	p.P568L	2028	0.119329
Case 9	Case_9_#2_EMZL	TNFRSF14	chr1:2557797	exonic	stopgain	NM_003820	c.C141A	p.Y47X	886	0.301354
Case 9	Case_9_#2_EMZL	GNA13	chr17:65053516	exonic	stopgain	NM_006572	c.C496T	p.R166X	616	0.126623
Case 9	Case_9_#2_EMZL	CTDP1	chr18:79717861	exonic	synonymous SNV	NM_048368	c.C2262T	p.A754A	2052	0.142788
Case 9	Case_9_#2_EMZL	HIST1H1E	chr6:26156549	exonic	synonymous SNV	NM_005321	c.G159A	p.E53E	863	0.100811
Case 9	Case_9_#2_EMZL	PCLO	chr7:82915809	exonic	synonymous SNV	NM_033026	c.A12177T	p.T4059T	699	0.135908
Case 10	Case_10_#1_HT	TNFRSF14	chr1:2556735	splicing	.	.	.	.	541	0
Case 10	Case_10_#1_HT	POU2AF1	chr11:111379211	UTR5	.	.	.	.	1254	0.000797448
Case 10	Case_10_#1_HT	MPEG1	chr11:59210633	UTR3	.	.	.	.	211	0
Case 10	Case_10_#1_HT	KRAS	chr12:25209720	UTR3	.	.	.	.	232	0
Case 10	Case_10_#1_HT	IGLL5	chr22:22887951	UTR5	.	.	.	.	91	0
Case 10	Case_10_#1_HT	IGLL5	chr22:22887971	UTR5	.	.	.	.	151	0
Case 10	Case_10_#1_HT	IGLL5	chr22:22887980	UTR5	.	.	.	.	184	0
Case 10	Case_10_#1_HT	IGLL5	chr22:22887983	UTR5	.	.	.	.	198	0
Case 10	Case_10_#1_HT	IGLL5	chr22:22888008	UTR5	.	.	.	.	331	0
Case 10	Case_10_#1_HT	IGLL5	chr22:22888012	UTR5	.	.	.	.	171	0
Case 10	Case_10_#1_HT	IGLL5	chr22:22888019	UTR5	.	.	.	.	198	0
Case 10	Case_10_#1_HT	IGLL5	chr22:22888031	UTR5	.	.	.	.	245	0
Case 10	Case_10_#1_HT	IGLL5	chr22:22888051	UTR5	.	.	.	.	291	0
Case 10	Case_10_#1_HT	FOXP1	chr3:71130684	UTR5	.	.	.	.	507	0.00197239
Case 10	Case_10_#1_HT	FOXP1	chr3:71130689	UTR5	.	.	.	.	478	0
Case 10	Case_10_#1_HT	HIST1H2AC	chr6:26124653	UTR3	.	.	.	.	654	0
Case 10	Case_10_#1_HT	HIST1H1E	chr6:26157075	UTR3	.	.	.	.	186	0
Case 10	Case_10_#1_HT	MYC	chr8:127736467	UTR5	.	.	.	.	970	0.00206186
Case 10	Case_10_#1_HT	TET2	chr4:105259708	exonic	frameshift deletion	NM_001127208	c.3893delG	p.C1298fs	816	0
Case 10	Case_10_#1_HT	HIST2H2BE	chr1:149886322	exonic	non-synonymous SNV	NM_003528	c.C319A	p.L107M	1894	0.00105597
Case 10	Case_10_#1_HT	POU2AF1	chr11:111379173	exonic	non-synonymous SNV	NM_006235	c.T5C	p.L2P	1435	0.00139373
Case 10	Case_10_#1_HT	ETS1	chr11:128521946	exonic	non-synonymous SNV	NM_005238	c.G49A	p.E17K	1469	0
Case 10	Case_10_#1_HT	ETS1	chr11:128521963	exonic	non-synonymous SNV	NM_005238	c.T32G	p.L11R	1580	0.000632911
Case 10	Case_10_#1_HT	NFKBIA	chr14:35403779	exonic	non-synonymous SNV	NM_020529	c.A247G	p.I83V	591	0
Case 10	Case_10_#1_HT	GNA13	chr17:65014696	exonic	non-synonymous SNV	NM_006572	c.G695A	p.R232H	882	0
Case 10	Case_10_#1_HT	KLF2	chr19:16325279	exonic	non-synonymous SNV	NM_016270	c.T139C	p.F47L	434	0
Case 10	Case_10_#1_HT	KLF2	chr19:16326917	exonic	non-synonymous SNV	NM_016270	c.G954C	p.E318D	621	0.00161031
Case 10	Case_10_#1_HT	IGLL5	chr22:22888079	exonic	non-synonymous SNV	NM_001178126	c.G26T	p.G9V	509	0
Case 10	Case_10_#1_HT	IGLL5	chr22:22888136	exonic	non-synonymous SNV	NM_001178126	c.T83C	p.L28P	593	0
Case 10	Case_10_#1_HT	IGLL5	chr22:22888150	exonic	non-synonymous SNV	NM_001178126	c.A97T	p.M33L	578	0
Case 10	Case_10_#1_HT	IGLL5	chr22:22888169	exonic	non-synonymous SNV	NM_001256296	c.T10A	p.C4S	561	0.00178253
Case 10	Case_10_#1_HT	IGLL5	chr22:22888185	exonic	non-synonymous SNV	NM_001256296	c.A26T	p.H9L	557	0.00179533
Case 10	Case_10_#1_HT	IGLL5	chr22:22888230	exonic	non-synonymous SNV	NM_001256296	c.C71G	p.A24G	504	0
Case 10	Case_10_#1_HT	IGLL5	chr22:22888238	exonic	non-synonymous SNV	NM_001256296	c.G79C	p.A27P	479	0
Case 10	Case_10_#1_HT	OSBPL10	chr3:31981133	exonic	non-synonymous SNV	NM_017784	c.G47A	p.S16N	510	0
Case 10	Case_10_#1_HT	BANK1	chr4:101790942	exonic	non-synonymous SNV	NM_017935	c.C62G	p.A21G	526	0
Case 10	Case_10_#1_HT	ARID1B	chr6:156778724	exonic	non-synonymous SNV	NM_020732	c.G795A	p.M265I	302	0
Case 10	Case_10_#1_HT	HIST1H1E	chr6:26156698	exonic	non-synonymous SNV	NM_005321	c.G308T	p.G103V	783	0.00383142
Case 10	Case_10_#1_HT	HIST1H1D	chr6:26234687	exonic	non-synonymous SNV	NM_005320	c.C247G	p.L83V	777	0
Case 10	Case_10_#1_HT	HIST1H2BK	chr6:27146689	exonic	non-synonymous SNV	NM_080593	c.G110C	p.S37T	2140	0
Case 10	Case_10_#1_HT	LTB	chr6:31580936	exonic	non-synonymous SNV	NM_002341	c.T508C	p.Y170H	525	0
Case 10	Case_10_#1_HT	LTB	chr6:31582341	exonic	non-synonymous SNV	NM_002341	c.C77T	p.A26V	613	0.00163132
Case 10	Case_10_#1_HT	BRAF	chr7:140778054	exonic	non-synonymous SNV	NM_004333	c.T1454C	p.L485S	1022	0.00391389
Case 10	Case_10_#1_HT	MYC	chr8:127739008	exonic	non-synonymous SNV	NM_002467	c.G791A	p.S264N	868	0
Case 10	Case_10_#1_HT	TMSB4X	chrX:12976328	exonic	non-synonymous SNV	NM_021109	c.A67C	p.T23P	1470	0
Case 10	Case_10_#1_HT	GPR34	chrX:41696599	exonic	non-synonymous SNV	NM_005300	c.A966C	p.L322F	862	0
Case 10	Case_10_#1_HT	TNFAIP3	chr6:137874976	exonic	stopgain	NM_006290	c.C427T	p.Q143X	996	0
Case 10	Case_10_#1_HT	COL12A1	chr6:75165543	exonic	stopgain	NM_004370	c.G2947T	p.E983X	1303	0
Case 10	Case_10_#1_HT	CSMD3	chr8:112336752	exonic	stopgain	NM_198124	c.C6799T	p.Q2267X	949	0
Case 10	Case_10_#1_HT	LTB	chr6:31581559	exonic	stoploss	NM_009588	c.G234C	p.X78Y	659	0
Case 10	Case_10_#1_HT	ZFP36L1	chr14:68792942	exonic	synonymous SNV	NM_001244701	c.C204T	p.H68H	863	0
Case 10	Case_10_#1_HT	TCF4	chr18:55259968	exonic	synonymous SNV	NM_001243226	c.C1356T	p.G452G	1709	0.000585138
Case 10	Case_10_#1_HT	KLF2	chr19:16324998	exonic	synonymous SNV	NM_016270	c.G75A	p.E25E	340	0.00294118
Case 10	Case_10_#1_HT	KLF2	chr19:16325893	exonic	synonymous SNV	NM_016270	c.G753A	p.E251E	528	0.00189394
Case 10	Case_10_#1_HT	HIST1H1E	chr6:26156565	exonic	synonymous SNV	NM_005321	c.T175C	p.L59L	607	0
Case 10	Case_10_#1_HT	HIST1H1E	chr6:26156705	exonic	synonymous SNV	NM_005321	c.C315T	p.F105F	749	0.00133511
Case 10	Case_10_#1_HT	HIST1H2AM	chr6:27892964	exonic	synonymous SNV	NM_003514	c.G186A	p.E62E	1422	0.00281294
Case 10	Case_10_#1_HT	LTB	chr6:31580961	exonic	synonymous SNV	NM_002341	c.C483T	p.S161S	526	0
Case 10	Case_10_#1_HT	LTB	chr6:31581854	exonic	synonymous SNV	NM_002341	c.G168T	p.T56T	792	0
Case 10	Case_10_#2_EMZL	TNFRSF14	chr1:2556735	splicing	.	.	.	.	641	0.124805
Case 10	Case_10_#2_EMZL	POU2AF1	chr11:111379211	UTR5	.	.	.	.	1390	0.0870504
Case 10	Case_10_#2_EMZL	MPEG1	chr11:59210633	UTR3	.	.	.	.	205	0.131707
Case 10	Case_10_#2_EMZL	KRAS	chr12:25209720	UTR3	.	.	.	.	110	0.0727273
Case 10	Case_10_#2_EMZL	IGLL5	chr22:22887951	UTR5	.	.	.	.	108	0.175926
Case 10	Case_10_#2_EMZL	IGLL5	chr22:22887971	UTR5	.	.	.	.	180	0.155556
Case 10	Case_10_#2_EMZL	IGLL5	chr22:22887980	UTR5	.	.	.	.	230	0.0608696
Case 10	Case_10_#2_EMZL	IGLL5	chr22:22887983	UTR5	.	.	.	.	243	0.156379
Case 10	Case_10_#2_EMZL	IGLL5	chr22:22888008	UTR5	.	.	.	.	408	0.0833333
Case 10	Case_10_#2_EMZL	IGLL5	chr22:22888012	UTR5	.	.	.	.	171	0.128655
Case 10	Case_10_#2_EMZL	IGLL5	chr22:22888019	UTR5	.	.	.	.	199	0.0854271
Case 10	Case_10_#2_EMZL	IGLL5	chr22:22888031	UTR5	.	.	.	.	276	0.144928
Case 10	Case_10_#2_EMZL	IGLL5	chr22:22888051	UTR5	.	.	.	.	403	0.141439
Case 10	Case_10_#2_EMZL	FOXP1	chr3:71130684	UTR5	.	.	.	.	466	0.111588
Case 10	Case_10_#2_EMZL	FOXP1	chr3:71130689	UTR5	.	.	.	.	419	0.112172
Case 10	Case_10_#2_EMZL	HIST1H2AC	chr6:26124653	UTR3	.	.	.	.	580	0.124138
Case 10	Case_10_#2_EMZL	HIST1H1E	chr6:26157075	UTR3	.	.	.	.	255	0.0901961
Case 10	Case_10_#2_EMZL	MYC	chr8:127736467	UTR5	.	.	.	.	1216	0.106086
Case 10	Case_10_#2_EMZL	TET2	chr4:105259708	exonic	frameshift deletion	NM_001127208	c.3893delG	p.C1298fs	427	0.0960187
Case 10	Case_10_#2_EMZL	HIST2H2BE	chr1:149886322	exonic	non-synonymous SNV	NM_003528	c.C319A	p.L107M	1692	0.0886525
Case 10	Case_10_#2_EMZL	POU2AF1	chr11:111379173	exonic	non-synonymous SNV	NM_006235	c.T5C	p.L2P	1766	0.0956965
Case 10	Case_10_#2_EMZL	ETS1	chr11:128521946	exonic	non-synonymous SNV	NM_005238	c.G49A	p.E17K	1633	0.101041
Case 10	Case_10_#2_EMZL	ETS1	chr11:128521963	exonic	non-synonymous SNV	NM_005238	c.T32G	p.L11R	1796	0.064588
Case 10	Case_10_#2_EMZL	NFKBIA	chr14:35403779	exonic	non-synonymous SNV	NM_020529	c.A247G	p.I83V	680	0.0970588
Case 10	Case_10_#2_EMZL	GNA13	chr17:65014696	exonic	non-synonymous SNV	NM_006572	c.G695A	p.R232H	670	0.108955
Case 10	Case_10_#2_EMZL	KLF2	chr19:16325279	exonic	non-synonymous SNV	NM_016270	c.T139C	p.F47L	583	0.0960549
Case 10	Case_10_#2_EMZL	KLF2	chr19:16326917	exonic	non-synonymous SNV	NM_016270	c.G954C	p.E318D	792	0.094697
Case 10	Case_10_#2_EMZL	IGLL5	chr22:22888079	exonic	non-synonymous SNV	NM_001178126	c.G26T	p.G9V	654	0.126911
Case 10	Case_10_#2_EMZL	IGLL5	chr22:22888136	exonic	non-synonymous SNV	NM_001178126	c.T83C	p.L28P	709	0.146685
Case 10	Case_10_#2_EMZL	IGLL5	chr22:22888150	exonic	non-synonymous SNV	NM_001178126	c.A97T	p.M33L	655	0.151145
Case 10	Case_10_#2_EMZL	IGLL5	chr22:22888169	exonic	non-synonymous SNV	NM_001256296	c.T10A	p.C4S	607	0.144975
Case 10	Case_10_#2_EMZL	IGLL5	chr22:22888185	exonic	non-synonymous SNV	NM_001256296	c.A26T	p.H9L	608	0.134868
Case 10	Case_10_#2_EMZL	IGLL5	chr22:22888230	exonic	non-synonymous SNV	NM_001256296	c.C71G	p.A24G	627	0.102073
Case 10	Case_10_#2_EMZL	IGLL5	chr22:22888238	exonic	non-synonymous SNV	NM_001256296	c.G79C	p.A27P	578	0.103806
Case 10	Case_10_#2_EMZL	OSBPL10	chr3:31981133	exonic	non-synonymous SNV	NM_017784	c.G47A	p.S16N	621	0.112721
Case 10	Case_10_#2_EMZL	BANK1	chr4:101790942	exonic	non-synonymous SNV	NM_017935	c.C62G	p.A21G	619	0.098546
Case 10	Case_10_#2_EMZL	ARID1B	chr6:156778724	exonic	non-synonymous SNV	NM_020732	c.G795A	p.M265I	399	0.223058
Case 10	Case_10_#2_EMZL	HIST1H1E	chr6:26156698	exonic	non-synonymous SNV	NM_005321	c.G308T	p.G103V	903	0.0963455
Case 10	Case_10_#2_EMZL	HIST1H1D	chr6:26234687	exonic	non-synonymous SNV	NM_005320	c.C247G	p.L83V	857	0.117853
Case 10	Case_10_#2_EMZL	HIST1H2BK	chr6:27146689	exonic	non-synonymous SNV	NM_080593	c.G110C	p.S37T	2116	0.0689981
Case 10	Case_10_#2_EMZL	LTB	chr6:31580936	exonic	non-synonymous SNV	NM_002341	c.T508C	p.Y170H	515	0.100971
Case 10	Case_10_#2_EMZL	LTB	chr6:31582341	exonic	non-synonymous SNV	NM_002341	c.C77T	p.A26V	1071	0.0868347
Case 10	Case_10_#2_EMZL	BRAF	chr7:140778054	exonic	non-synonymous SNV	NM_004333	c.T1454C	p.L485S	779	0.214377
Case 10	Case_10_#2_EMZL	MYC	chr8:127739008	exonic	non-synonymous SNV	NM_002467	c.G791A	p.S264N	1192	0.113255
Case 10	Case_10_#2_EMZL	TMSB4X	chrX:12976328	exonic	non-synonymous SNV	NM_021109	c.A67C	p.T23P	1736	0.141129
Case 10	Case_10_#2_EMZL	GPR34	chrX:41696599	exonic	non-synonymous SNV	NM_005300	c.A966C	p.L322F	648	0.197531
Case 10	Case_10_#2_EMZL	TNFAIP3	chr6:137874976	exonic	stopgain	NM_006290	c.C427T	p.Q143X	759	0.16996
Case 10	Case_10_#2_EMZL	COL12A1	chr6:75165543	exonic	stopgain	NM_004370	c.G2947T	p.E983X	894	0.0850112
Case 10	Case_10_#2_EMZL	CSMD3	chr8:112336752	exonic	stopgain	NM_198124	c.C6799T	p.Q2267X	687	0.112082
Case 10	Case_10_#2_EMZL	LTB	chr6:31581559	exonic	stoploss	NM_009588	c.G234C	p.X78Y	823	0.114216
Case 10	Case_10_#2_EMZL	ZFP36L1	chr14:68792942	exonic	synonymous SNV	NM_001244701	c.C204T	p.H68H	919	0.104461
Case 10	Case_10_#2_EMZL	TCF4	chr18:55259968	exonic	synonymous SNV	NM_001243226	c.C1356T	p.G452G	1359	0.130243
Case 10	Case_10_#2_EMZL	KLF2	chr19:16324998	exonic	synonymous SNV	NM_016270	c.G75A	p.E25E	366	0.169399
Case 10	Case_10_#2_EMZL	KLF2	chr19:16325893	exonic	synonymous SNV	NM_016270	c.G753A	p.E251E	621	0.125604
Case 10	Case_10_#2_EMZL	HIST1H1E	chr6:26156565	exonic	synonymous SNV	NM_005321	c.T175C	p.L59L	628	0.0875796
Case 10	Case_10_#2_EMZL	HIST1H1E	chr6:26156705	exonic	synonymous SNV	NM_005321	c.C315T	p.F105F	863	0.0880649
Case 10	Case_10_#2_EMZL	HIST1H2AM	chr6:27892964	exonic	synonymous SNV	NM_003514	c.G186A	p.E62E	1578	0.100127
Case 10	Case_10_#2_EMZL	LTB	chr6:31580961	exonic	synonymous SNV	NM_002341	c.C483T	p.S161S	544	0.0955882
Case 10	Case_10_#2_EMZL	LTB	chr6:31581854	exonic	synonymous SNV	NM_002341	c.G168T	p.T56T	1114	0.100539
